# Supplementary material for: A review of the pharmaceutical exposome in aquatic fauna
Source: Environ Pollut. 2018 Aug;239:129–46. doi: 10.1016/j.envpol.2018.04.012 (PMC5981000; doi:10.1016/j.envpol.2018.04.012)
Supplement: SI Manuscript [file mmc1.xlsx]

## Sheet: Table S1
Table S1: Physico-chemical properties of all positive pharmaceutical determinations in fish or invertebrates
Class		Compound	LogP	LogD7.5	Species Detected
ACE inhibitor		Enalapril	2.0033	-1.6037	Fish
		Cilazapril	1	-2.5	Fish
Alpha-1a adrenergic receptor antagonist		Tamsulosin	2.1446	0.861	Invertebrate
Anaesthetic		Lidocaine	2.3273	1.8755	Invertebrate
		Cocaine	2.7846	1.3082	Invertebrate
Angiotensin II receptor antagonist		Valsartan	3.8361	-0.8946	Invertebrate
Antibiotic	Quinolone	Ciprofloxacin	-0.2985	-2.2347	Fish	Invertebrate
		Difloxacin	-0.0712	-1.4275	Fish	Invertebrate
		Enrofloxacin	0.3739	-0.9052	Fish	Invertebrate
		Fleroxacin	-0.0442	-2.4345	Fish	Invertebrate
		Lomefloxacin	-0.3782	-2.8275	Fish	Invertebrate
		Norfloxacin	-0.5703	-3.0058	Fish	Invertebrate
		Ofloxacin	0.1706	-2.1404	Fish	Invertebrate
		Sarafloxacin	-0.1781	-2.2284	Fish	Invertebrate
	Macrolide	Azithromycin	3.2873	1.5341	Fish	Invertebrate
		Erythromycin	2.4366	1.7737	Fish	Invertebrate
		Josamycin	3.113	2.897	Fish	Invertebrate
		Roxithromycin	3.5488	2.8845	Fish	Invertebrate
		Spiramycin	1.943	0.5857	Fish	Invertebrate
		Clarithromycin	3.1228	2.4537	Invertebrate
		Lincomycin	0.6343	-0.3547	Fish
	Sulfonamide	Sulfadiazine	-0.0695	-0.8699	Fish
		Sulfamethoxazole	0.65	-0.6	Fish
		Sulfamonomethoxine	0.56	-1.3	Fish
		Sulfadimethoxine	1.463	-0.5024	Fish
		Sulfamerazine	0.3961	-0.0152	Fish
		Sulfamethazine	0.4421	0.2685	Fish	Invertebrate
		Sulfathiazole	0.4186	-0.0252	Fish	Invertebrate
		Sulfisoxazole	0.8537	-0.8282	Fish	Invertebrate
		Sulfamethiazole	0.54	-1.1904	Invertebrate
		Sulfapyridine	0.4658	0.3929	Invertebrate
	Tetracyclines	Oxytetracycline	-1.3226	-4.3047	Fish
		Chlortetracycline	-0.1965	-3.2033	Fish
	Other	Trimethoprim	1.1163	1.0207	Invertebrate
		Ormetoprim	1.4612	1.3457	Fish
Anticholinergic		Benzatropine	4.7053	1.9411	Fish
		Orphenadrine	4.05	2.8	Fish
Anticoagulant		Warfarin	3.105	0.2289	Invertebrate
Antidepressant	SSRI	Citalopram	3.3919	1.3577	Fish	Invertebrate
		Fluoxetine	4.2664	1.8241	Fish	Invertebrate
		Paroxetine	3.6786	1.5449	Fish	Invertebrate
		Sertraline	5.1764	3.2342	Fish	Invertebrate
	Benzodiazepine	Alprazolam	2.6264	2.63	Fish	Invertebrate
		Oxazepam	2.064	2.0599	Fish	Invertebrate
		Diazepam	2.9172	2.92	Fish	Invertebrate
		Lorazepam	2.4907	2.4898	Fish
	TCA	Carbamazepine	2.2813	2.28	Fish	Invertebrate
		Amitriptyline	4.7234	3.0483	Fish	Invertebrate
	NDRI	Bupropion	3.0799	2.9173	Fish
	SNRI	Venlafaxine	3.151	1.526	Fish	Invertebrate
Antifungal	Imidazole	Ketoconazole	3.6083	3.5161	Fish
		Miconazole	6.1951	6.1435	Fish	Invertebrate
		Clotrimazole	5.2453	5.2321	Invertebrate
Antihistamine		Diphenhydramine	3.7062	2.4352	Fish
		Meclozine	4.77	4.7	Fish
Antioomycete		Malachite green	0.1949	0.1899	Fish
Antiparasitic		Levamisole	2.1545	0.269	Fish
Antiprotozoal		Ronidazole	-0.4204	-0.42	Invertebrate
		Dimetridazole	0.3985	0.4	Invertebrate
Antiplatelet		Clopidogrel	4.2129	4.2095	Fish
Antipruritic		Crotamiton	2.3544	2.35	Fish
Antipsychotic		Haloperidol	3.4798	2.7372	Fish
		Risperidone	2.6	1.9	Fish
Beta-blocker		Carazolol	3.3294	1.2343	Fish
		Propranolol	3.2628	1.2353	Fish	Invertebrate
		Atenolol	0.2372	-1.7602	Fish	Invertebrate
		Nadolol	1.2386	-0.7694	Fish
Bronchodilator		Salbutamol	0.6083	-1.4327	Fish
Calcium Channel Blocker		Amlodipine	3.4185	2.0021	Fish
		Diltiazem	3.4258	2.1534	Fish	Invertebrate
		Verapamil	3.9516	2.4757	Fish	Invertebrate
CNS Stimulant		Caffeine	0.2839	0.28	Fish	Invertebrate
		Amphetamine	1.8211	-0.5371	Invertebrate
Diuretic		Triamterene	1.198	1.1671	Invertebrate
		Hydrochlorothiazide	0.0087	-0.009	Fish
Glucocorticoid		Fluocinonide	3.0804	3.08	Fish
		Methylprednisolone	1.9667	1.97	Invertebrate
Glucose production inhibitor		Metformin	-1.3715	-3.354	Fish
H2 Histamine receptor antagonist		Ranitidine	0.3733	-0.5451	Fish	Invertebrate
Lipid regulator		Gemfibrozil	4.1891	1.4849	Fish	Invertebrate
		Bezafibrate	3.48	-0.1	Fish
		Atorvastatin	4.3567	1.181	Fish
Metabolite		Norfluoxetine	3.8792	2.3296	Fish	Invertebrate
		Norvenlafaxine	2.64	1	Invertebrate
		Norsertraline	4.5483	2.9277	Fish	Invertebrate
		Nordiltiazem	3.2184	1.516	Fish
		Norverapamil	3.8428	1.6082	Fish
		N4-acetylsulfamerazine	0.5239	-0.1532	Fish
		Carbamazepine-10,11-epoxide	1.3134	1.31	Fish
		2-OH-Carbamazepine	2.1428	-0.374	Fish
		10-OH-amitriptyline	3.5235	1.8594	Fish	Invertebrate
		Leucomalachite green	5.6698	5.6644	Fish
		Leucocrystal violet	5.5528	5.5384	Fish
NMDA receptor antagonist		Memantine	3.48	0.6	Fish
NSAID	Non-selective COX inhibitor	Diclofenac	4.0643	0.9135	Fish	Invertebrate
		Ibuprofen	3.3696	0.3663	Fish	Invertebrate
		Naproxen	2.9814	0.3576	Fish
		Celecoxib	3.2359	3.2371	Invertebrate
		Nimesulide	2.7017	1.2586	Invertebrate
		Indometacin	4.018	0.6891	Fish
		Mefenamic acid	4.9979	2.0095	Fish
		Ketoprofen	3.12	0	Fish
Opiate/Opioid		Codeine	1.2146	0.3636	Fish
		Oxycodone	0.912	0.511	Invertebrate
		Tramadol	2.54	0.6	Fish
Other		Crystal violet	5.5528	5.5384	Fish
		(n=106)	-1.37 - 6.20	-4.30 - 6.14

## Sheet: Figure S1
Figure S1: Approximate locations of occurrence studies and coverage of pharmaceutical classes. Green indicates studies involving inverebrates and red indicates studies involving fish.

## Sheet: Figure S2
Figure S2: Reported concentrations of the most frequently determined pharmaceuticals in fish for their respective classes; antihistamine, NSAID, beta-blocker and calcium channel blocker

## Sheet: Table S2
Table S2: Pharmaceutical biomonitoring studies in fish reported from the literature							Instrumental		Concentration
Compound	Year (publication)	Location	Organism	Tissue	Sample Mass	Sample Preparation	Chromatography	Detection	Min	Mean	Median	Max	SD	Frequency	Not specified	ww/dw	Reference	Comments
Diphenhydramine	2012	Utah, USA	Salmo trutta	Muscle	1.0 g	lyophilished and homogenised (tissuemiser) extracted in 1:1 (v/v) acetic acid (0.1 M):methanol for 20 min	RP-HPLC	Triple quadrupole	0.14	0.23		0.31		0.83		ww	Du et al., 2012
Diltiazem						(end-over-end inversion) followed by drying down and reconstitution in starting LC mobile phase			<MDL
Carbamazepine									<MDL	0.58		0.6		0.33
Paroxetine									<MDL
Norfluoxetine (metab)									ND
Fluoxetine									ND
Norsertraline (metab)									8.5	10		12		0.5
Sertraline									ND
Diazepam									<MDL
Gemfibrozil									ND
Diphenhydramine				Liver	0.5 g				<MDL	7.3		8.6		0.4
Diltiazem									<MDL	0.48		0.86		0.6
Carbamazepine									<MDL	1.1		1.1		0.4
Paroxetine									6.4	8.8		13		0.6
Norfluoxetine (metab)									15	57		110		1
Fluoxetine									18	44		86		1
Norsertraline (metab)									140	440		600		0.8
Sertraline									75	92		110		0.6
Diazepam									<MDL	9.9		10		0.6
Gemfibrozil									11	23		34		0.4
Amitriptyline	2016	Washington, USA	Oncorhynchus tshawytscha	Whole-body	not specified	Details not reported (LC-MS/MS)			0.58			0.68				ww	Meador et al., 2016
10-OH-amitriptyline (metab)				(juvenile)	3-12 individuals				<RL			0.09
Amlodipine									0.62			1
Azithromycin									<RL			1.7
Benzatropine									<RL			0.2
Caffiene									<RL			18
Diazepam									<RL			0.39
Dilitiazem									1.4			1.6
Nordiltiazem (metab)									0.06			1.5
Diphenhydramine									0.24			2.7
Enalapril									<RL			1.2
Erythromycin									<RL			0.9
Fluocinonide									<RL			6.5
Fluoxetine									<RL			4.9
Gemfibrozil									<RL			1.3
Miconazole									<RL			1.8
Norfluoxetine (metab)									0.68			3.2
Norverapamil									0.12			0.47
Ormetoprim									44			1600
Ranitidine									0.82			1.1
Sertraline									<RL			17
Sulfadiazine									<RL			0.88
Sulfadimethoxine									0.34			17
Sulfamerazine									<RL			0.51
Verapamil									0.3			0.6
Alprazolam			Leptocottus armatus		3-5 individuals				<RL			0.38
10-OH-amitriptyline (metab)									<RL			0.13
Caffiene									<RL			13
Ciprofloxacin									<RL			17
Diazepam									<RL			0.25
Nordiltiazem (metab)									0.07			0.08
Diphenhydramine									<RL			0.28
Metformin									<RL			28
Norverapamil									0.2			0.3
Ranitidine									<RL			0.97
Sertraline									<RL			0.2
Verapamil									0.07			0.27
Fluoxetine	2010	Colorado and Iowa, USA	Catostomus commersoni	Brain	30-40 mg	Extraction using formic acid (0.1 %) and acetonitrile in an ultrasonic tissue diruptor followed by centrifugation and	RP-HPLC	QTrap	ND	0.2		1.648			*	not specified	Schultz et al., 2010	*averaged over sampling sites
Norfluoxetine (metab)					(three brains)	drying down before reconstitution in formic acid (0.1 % )			ND	0.404		3.567			*
Sertraline									ND	0.9025		4.244			*
Norsertraline (metab)									ND	1.504		28.9			*
Paroxetine									ND	0.013		0.113			*
Citalopram									ND	0.03675		0.212			*
Bupropion									ND	0.0406		0.348			*
Venlafaxine									ND	0.06		1.12			*
Roxithromycin	2015	Taihu Lake, China	Carassius auratus	Muscle	0.5 g	Extraction using ASE 350 with acetone:methanol (1:1 v/v) at 70oC followed by drying down and dilution before	RP-UPLC	Triple Quadrupole	3.02	13.9		24.7				dw	Xie et al., 2015
Erythromycin						loading onto SPE cartridges for further cleanup, OASIS HLB (200 mg, 6cc)			ND	1.83		7.64
Carbamazepine									ND	0.7		3.83
Propranolol									ND	0.91		3.97
Ibuprofen									13.3	20.05		25.8
Diclofenac									1	2.96		6.22
Roxithromycin			Cyprinus carpio						3.04	8.7		16.6
Erythromycin									ND	0.67		1.93
Carbamazepine									0.11	4.25		10.7
Propranolol									ND	1.93		5.29
Ibuprofen									30.6	47.9		64.4
Diclofenac									0.58	3.39		8.07
Roxithromycin			Coilia ectenes						2.62	13.8		61.2
Erythromycin									ND	0.1		0.78
Carbamazepine									ND	1.78		7.21
Propranolol									ND	0.43		1.37
Ibuprofen									ND
Diclofenac									ND	38		13.8
Roxithromycin			Pelteobagrus fulvidraco						0.99	3.94		6.57
Erythromycin									ND	1.11		3.88
Carbamazepine									ND	1.59		7.63
Propranolol									ND	0.18		0.85
Ibuprofen									22.5	39.2		81.5
Diclofenac									1.3	3.09		6.26
Roxithromycin	2015	Nanjing, China	Carassius auratus	Muscle	1 g	Extraction using ASE 350 with 100 % methanol at 70oC followed by drying down and reconstitution in acetonitrile	RP-UPLC	Triple Quadrupole		2.75						ww	Liu et al., 2015
Erythromycin						and cooling at -80oC to precipitate lipids. Followed by centrifugation and reconstitution in acetonitrile for analysis				5.15
Ketoconazole										0.9
Propranolol												<LOQ
Carbamazepine										0.125
Diclofenac										0.15
Ibuprofen												ND
Roxithromycin				Gill	1 g					5.7
Erythromycin										14.7
Ketoconazole												ND
Propranolol										0.02
Carbamazepine										0.2
Diclofenac										0.4
Ibuprofen												ND
Roxithromycin				Brain	1 g					7.55
Erythromycin										2
Ketoconazole												ND
Propranolol										0.03
Carbamazepine										0.25
Diclofenac										1.3
Ibuprofen												ND
Roxithromycin				Liver	0.5 g					10.2
Erythromycin										0.4
Ketoconazole												ND
Propranolol												<LOQ
Carbamazepine										1
Diclofenac										3.25
Ibuprofen												ND
Roxithromycin			Hemiculter leucisculus	Muscle	1 g					2
Erythromycin										2
Ketoconazole										5
Propranolol												<LOQ
Carbamazepine										0.15
Diclofenac										0.8
Ibuprofen												ND
Roxithromycin				Gill	1 g					2.95
Erythromycin										3
Ketoconazole												ND
Propranolol										0.1
Carbamazepine										0.45
Diclofenac										1.4
Ibuprofen												ND
Roxithromycin				Brain	1 g					16.35
Erythromycin										3.3
Ketoconazole												ND
Propranolol										0.1
Carbamazepine										0.7
Diclofenac										2.5
Ibuprofen												ND
Roxithromycin				Liver	0.5 g					36.2
Erythromycin										16.8
Ketoconazole												ND
Propranolol										0.3
Carbamazepine										1.35
Diclofenac										5.4
Ibuprofen										ND
Atenolol	2015	Tagus estuary, Portugal	Liza aurata	Liver	0.5 g	Extraction using PLE (ASE 350) at 50oC with aluminium oxide and methanaol as solvent. Cleanup using GPC followed	RP-UPLC	QTrap	<MDL			<MQL				dw	Álvarez-Muñoz et al., 2015	Over threee sampling sites in Portugal and Netherlands
Carazolol		Scheldt estuary, Netherlands	Platichthys flesus	Muscle	1 g	by drying down and reconstitution in start LC mobile phase						<MQL						MDL ranged from 0.02 - 0.98 ng/g
Metroprolol				Whole-body								<MQL						MQL ranged from 0.08 - 3.28 ng/g
Nadolol				(homogenate)								<MDL						Limits depended on tissue type
Propanolol									<MDL			<MQL
Sotalol									<MDL			<MQL
Carbamazepine												<MQL
EpoxyCBZ (metab)												<MDL
HydroxyCBZ (metab)												<MDL
Citalopram												<MQL
Diazepam												<MDL
Lorazepam												<MDL
Sertraline												<MDL
Venlanfaxine												<MQL
Clopidrogel												<MDL
Codeine												<MDL
Diclofenac												<MQL
Levamisole												<MDL
Salbutamol												<MDL
Hydrochlorothiazide												<MQL
Carbamazepine	2013	Ebro	Salmo trutta	Liver	0.5 g	Extraction using PLE (ASE 350) at 50oC with aluminium oxide and methanaol as solvent. Cleanup using GPC followed				17.9			2.4	-		dw	Huerta et al., 2013
Carazolol		Llobregat	Anguilla anguilla	Whole-body	1 g	by drying down and reconstitution in start LC mobile phase						<MQL		-
Sotalol		Júcar	Pesudochondrostoma willkommi	(homogenate)								<MQL		2
Diclofenac		Guadalquivir	Barbus graellsii							8.8			0.5	9
Diclofenac		(Spain)	Micropterus salmoides							4.1			0.9	-
Citalopram			Cyprinus carpio							0.8			0.1	3.5
Venlafaxine										0.6			0.02	2
Clopidogrel												<MLQ		2
Carazolol			Silurus glanis							3.8			0.7	3.5
Propranolol										4.2			1	3.5
Salbutamol										2.6			0.3	2
Diphenhydramine	2007	Pecan Creek, Texas, USA	Lepomis Sp.	Muscle	1 g	Homogenisation with Tissuemiser and extraction solvent acetic acid (0.1 M):methanol (1:1, v/v) followed by	RP-HPLC	Triple Quadrupole	0.66	0.96		1.32				ww	Ramirez et al., 2007
Diltiazem						centrifugation. Supernatant was evaporated to dryness and reconstituted in starting LC mobile phase.			0.11	0.21		0.27
Carbamazepine									0.83	1.16		1.44
Norfluoxetine (metab)									3.49	4.37		5.14
Paroxetine	2007	Hamilton Harbour, Canada	Morone americana	Whole-body	3 g	Extraction with PLE (ASE 300) using methanol at 100oC. Extract was diluted, acidified and sonicated. Cleanup using	RP-HPLC	QTrap				ND		0		ww	Chu & Metcalfe, 2007
Fluoxetine				(homogenate)		SPE Oasis MCX (150 mg, 6cc), extract dried down and reconstituted in methanol.						ND		0
Norfluoxetine (metab)												ND		0
Paroxetine			Dorosoma cepedianum						ND			0.58		0.66
Fluoxetine									0.16			1.02		1
Norfluoxetine (metab)									ND			1.08		0.66
Paroxetine			Ameiurus nebulosus						ND			0.48		0.66
Fluoxetine									0.14			0.31		1
Norfluoxetine (metab)									ND			0.19		0.66
Fluoxetine	2005	Pecan Creek, Texas, USA	Ictalurus punctatus	Brain	0.25 - 1 g	Homogenised and diluted with phosphate buffer (0.1 M), acetonitrile added and mixed followed by centrifugation	GC	Quadrupole MS		1.58			0.74			not specified	Brooks et al., 2005	concentrations averaged across three fish species
Norfluoxetine (metab)			Pomoxis nigromaculatus			Dried down and diluted with phosphate buffer followed by SPE using Bond Elut Certify. Extracted eluted and dried				8.86			5.9
Sertraline			Lepomis macrochirus			down followed by dervitisation with pentafluoropropionic anhydride and ethyl acetate. Derivitised extract was				4.27			1.4
Norsertraline (metab)						dried down and reconstituted in ethyl acetate for analysis.				15.6			14.3
Fluoxetine				Liver						1.34			0.65
Norfluoxetine (metab)										10.27			5.73
Sertraline										3.59			1.67
Norsertraline (metab)										12.94			10.45
Fluoxetine				Muscle						0.11			0.03
Norfluoxetine (metab)										1.07			0.41
Sertraline										0.34			0.09
Norsertraline (metab)										0.69			0.59
Diphenhydramine	2012	Germany	Abramis brama	Muscle	1 g	See Du et al., 2012	RP-HPLC	Triple Quadrupole	0.04	0.054		0.07	0.01			ww	Subedi et al., 2012
Norsertraline (metab)		Rhine, Danube, Elbe							1.65	2.73		4.72	1.72
Malachite green	2008	Berlin, Germany	Anguilla anguilla	Muscle	2 g	Homogenisation (blender) and extraction using Mc Illvaine solution, p-TSA (1 M), methanolic TMPD and acetonitrile	RP-HPLC	Triple Quadrupole	ND	0.166		0.765	0.018		*	ww	Schuetze et al., 2008	*concentration and sd are the sum of both compounds averaged across sampling
Leucomalachite green (metab)						extract was diluted (aqueous layer removed) with dichloromethane and transferred to SPE (aromatic sulfonic acid												sites
						bonded cartridges, 500 mg, 3 cc)
Norfloxacin	2012	Baiyangdian Lake, China	Megalobrama amblycephala	Muscle	100 mg	Lyophilization, homogenisation and then extraction with PLE (ASE 350) using methanol at 70oC extract was dried	RP-HPLC	Triple Quadrupole		20.9						dw	Li et al., 2012
Ciprofloxacin						down and diluted with DI water for loading onto SPE HLB (200 mg, 6 cc). Extract dried down, reconstituted,				ND
Difloxacin						centrifuged and filtered for analysis.				ND
Enrofloxacin										ND
Fleroxacin										9.48
Ofloxacin										1.4
Lomefloxacin										ND
Sarafloxacin										ND
Sulfathiazole										ND
Sulfamethoxazole										ND
Sulfisoxazole										ND
Sulfapyridine										ND
Sulfadimethoxine										ND
Sulfamethazine										0.73
Sulfadiazine										ND
Sulfamerazine										0.99
Sulfamonomethoxine										ND
Spiramycin										ND
Josamycin										ND
Tylosin										ND
Erythromycin										5.01
Roxithromycin										0.88
Norfloxacin			Cyprinus carpio							34.7
Ciprofloxacin										ND
Difloxacin										ND
Enrofloxacin										5.73
Fleroxacin										ND
Ofloxacin										2.09
Lomefloxacin										11.6
Sarafloxacin										ND
Sulfathiazole										ND
Sulfamethoxazole										ND
Sulfisoxazole										ND
Sulfapyridine										ND
Sulfadimethoxine										ND
Sulfamethazine										ND
Sulfadiazine										ND
Sulfamerazine										ND
Sulfamonomethoxine										ND
Spiramycin										ND
Josamycin										ND
Tylosin										ND
Erythromycin										3.88
Roxithromycin										0.67
Norfloxacin			Carassius auratus							19.5
Ciprofloxacin										1.25
Difloxacin										1.12
Enrofloxacin										2.35
Fleroxacin										1.16
Ofloxacin										6.79
Lomefloxacin										0.59
Sarafloxacin										2.02
Sulfathiazole										0.46
Sulfamethoxazole										ND
Sulfisoxazole										22.6
Sulfapyridine										ND
Sulfadimethoxine										ND
Sulfamethazine										7.59
Sulfadiazine										ND
Sulfamerazine										ND
Sulfamonomethoxine										ND
Spiramycin										4.79
Josamycin										0.15
Tylosin										ND
Erythromycin										202
Roxithromycin										0.57
Norfloxacin			Misgurnus anguillicaudatus							31.2
Ciprofloxacin										ND
Difloxacin										16.1
Enrofloxacin										ND
Fleroxacin										0.56
Ofloxacin										5.6
Lomefloxacin										0.34
Sarafloxacin										ND
Sulfathiazole										ND
Sulfamethoxazole										ND
Sulfisoxazole										0.58
Sulfapyridine										ND
Sulfadimethoxine										ND
Sulfamethazine										0.4
Sulfadiazine										ND
Sulfamerazine										ND
Sulfamonomethoxine										ND
Spiramycin										ND
Josamycin										ND
Tylosin										ND
Erythromycin										1.98
Roxithromycin										0.86
Norfloxacin			Hypophthalmichthys molitrix							36.2
Ciprofloxacin										4.58
Difloxacin										1.48
Enrofloxacin										3.24
Fleroxacin										4.86
Ofloxacin										14.2
Lomefloxacin										5.65
Sarafloxacin										ND
Sulfathiazole										ND
Sulfamethoxazole										ND
Sulfisoxazole										6.45
Sulfapyridine										ND
Sulfadimethoxine										ND
Sulfamethazine										0.44
Sulfadiazine										ND
Sulfamerazine										ND
Sulfamonomethoxine										ND
Spiramycin										ND
Josamycin										ND
Tylosin										ND
Erythromycin										2.49
Roxithromycin										0.67
Norfloxacin			pseudorasbora parva	Whole-Body						17.9
Ciprofloxacin				(homogenate)						ND
Difloxacin										ND
Enrofloxacin										ND
Fleroxacin										ND
Ofloxacin										1.29
Lomefloxacin										1.81
Sarafloxacin										ND
Sulfathiazole										ND
Sulfamethoxazole										ND
Sulfisoxazole										78
Sulfapyridine										ND
Sulfadimethoxine										ND
Sulfamethazine										20.3
Sulfadiazine										ND
Sulfamerazine										ND
Sulfamonomethoxine										ND
Spiramycin										ND
Josamycin										ND
Tylosin										ND
Erythromycin										28.2
Roxithromycin										0.51
Norfloxacin			Pelteobagrus fluvidraco	Muscle						29.8
Ciprofloxacin										ND
Difloxacin										ND
Enrofloxacin										ND
Fleroxacin										ND
Ofloxacin										4.57
Lomefloxacin										ND
Sarafloxacin										ND
Sulfathiazole										ND
Sulfamethoxazole										ND
Sulfisoxazole										ND
Sulfapyridine										ND
Sulfadimethoxine										ND
Sulfamethazine										7.35
Sulfadiazine										ND
Sulfamerazine										ND
Sulfamonomethoxine										ND
Spiramycin										ND
Josamycin										ND
Tylosin										ND
Erythromycin										6.67
Roxithromycin										0.86
Diphenhydramine	2016	Buffalo Bayou, Texas, USA	Lepisosteus oculatus	Whole-Body	1 g	See Du et al., 2012	RP-HPLC	Triple Quadrupole		0.2			0.08	1			Du et al., 2016
Erythromycin				(homogenates)						<MDL				1
Acetominophen										ND
Atenolol										ND
Carbamazepine										ND
Caffiene										ND
Diclofenac										ND
Diltiazem										ND
Gemfibrozil										ND
Sulfamethoxazole										ND
Trimethoprim										ND
Diphenhydramine			Micropterus salmoides							0.3			0.15	1
Erythromycin										<MDL				1
Acetominophen										ND
Atenolol										ND
Carbamazepine										ND
Caffiene										ND
Diclofenac										ND
Diltiazem										ND
Gemfibrozil										ND
Sulfamethoxazole										ND
Trimethoprim										ND
Diphenhydramine			Lepomis megalotis							0.38			0.22	1
Erythromycin										1.6			0.49	1
Acetominophen										ND
Atenolol										ND
Carbamazepine										ND
Caffiene										ND
Diclofenac										ND
Diltiazem										ND
Gemfibrozil										ND
Sulfamethoxazole										ND
Trimethoprim										ND
Diphenhydramine			Dorosoma cepedianum							0.11			0.09	1
Erythromycin										<MDL				1
Acetominophen										ND
Atenolol										ND
Carbamazepine										ND
Caffiene										ND
Diclofenac										ND
Diltiazem										ND
Gemfibrozil										ND
Sulfamethoxazole										ND
Trimethoprim										ND
Diphenhydramine			Menidia beryllina							0.32			0.1	1
Erythromycin										1.6			0.59	1
Acetominophen										ND
Atenolol										ND
Carbamazepine										ND
Caffiene										ND
Diclofenac										ND
Diltiazem										ND
Gemfibrozil										ND
Sulfamethoxazole										ND
Trimethoprim										ND
Diphenhydramine			Hypostomus plecostomus							1.1			0.45	1
Erythromycin										4			1.1	1
Acetominophen										ND
Atenolol										ND
Carbamazepine										<MDL				1
Caffiene										ND
Diclofenac										ND
Diltiazem										ND
Gemfibrozil										ND
Sulfamethoxazole										ND
Trimethoprim										ND
Diphenhydramine			Ictiobus bubalus							0.36			0.33	1
Erythromycin										3.5			0.2	1
Acetominophen										ND
Atenolol										ND
Carbamazepine										ND
Caffiene										ND
Diclofenac										ND
Diltiazem										ND
Gemfibrozil										ND
Sulfamethoxazole										ND
Trimethoprim										ND
Diphenhydramine			Ictalurus punctatus							0.6			0.51	1
Erythromycin										3.2			0.21	1
Acetominophen										ND
Atenolol										ND
Carbamazepine										ND
Caffiene										ND
Diclofenac										ND
Diltiazem										ND
Gemfibrozil										ND
Sulfamethoxazole										ND
Trimethoprim										ND
Diphenhydramine			Brevoortia tyrannus							1.5			1.1	1
Erythromycin										3.9			0.34	1
Acetominophen										ND
Atenolol										ND
Carbamazepine										ND
Caffiene										ND
Diclofenac										ND
Diltiazem										ND
Gemfibrozil										ND
Sulfamethoxazole										ND
Trimethoprim										<MDL				0.1
Diphenhydramine			Fundulus grandis							0.74			0.35	1
Erythromycin										2.7			1	1
Acetominophen										ND
Atenolol										ND
Carbamazepine										ND
Caffiene										ND
Diclofenac										ND
Diltiazem										ND
Gemfibrozil										ND
Sulfamethoxazole										ND
Trimethoprim										ND
Diphenhydramine			Mugil cephalus							0.98			0.53	1
Erythromycin										2.7			1	1
Acetominophen										ND
Atenolol										ND
Carbamazepine										ND
Caffiene										ND
Diclofenac										ND
Diltiazem										ND
Gemfibrozil										ND
Sulfamethoxazole										ND
Trimethoprim										ND
Diphenhydramine			Mugil curema							0.67			0.32	1
Erythromycin										1.9			0.8	1
Acetominophen										ND
Atenolol										ND
Carbamazepine										ND
Caffiene										ND
Diclofenac										ND
Diltiazem										ND
Gemfibrozil										ND
Sulfamethoxazole										ND
Trimethoprim										ND
Diphenhydramine			Micropogonias undulatus							0.66			0.33	1
Erythromycin										3.7			0.34	1
Acetominophen										ND
Atenolol										ND
Carbamazepine										ND
Caffiene										ND
Diclofenac										ND
Diltiazem										ND
Gemfibrozil										ND
Sulfamethoxazole										ND
Trimethoprim										ND
Diphenhydramine			Dormitator maculatus							0.48			-	1
Erythromycin										3.8			-	1
Acetominophen										ND
Atenolol										ND
Carbamazepine										ND
Caffiene										ND
Diclofenac										ND
Diltiazem										ND
Gemfibrozil										ND
Sulfamethoxazole										ND
Trimethoprim										ND
Norfluoxetine (metab)	2009	Illinois, Texas, Florida, Arizona,	Various fish species	Muscle	1 g	Homogenisation via blender or Tissuemiser, extraction with acetic acid (0.1 M):methanol (1:1, v/v) using a sonicator.	RP-HPLC	Triple Quadrupole	<MDL	3.7		4.8		0.4	*	ww	Ramirez et al., 2009	*averaged across sites
Sertraline		Pennsylvania, USA		(composite)		Extract was centrifgued and dried down followed by reconstitution in starting LC mobile phase			<MDL	8		19		0.4	*
Diphenhydramine									<MDL	1.43		2.5		0.6	*
Diltiazem									<MDL	0.14		0.2		0.27	*
Carbamazepine									<MDL	2.3		3.1		0.2
Fluoxetine				Liver	0.5 g				ND	44.5		80		0.3	*
Norfluoxetine (metab)				(composite)						47.6		130		0.87	*
Sertraline									21	116.8		545		0.77	*
Diphenhydramine									<MDL	6.1		11.1		0.77	*
Diltiazem									<MDL	0.56		0.9		0.53	*
Gemfibrozil									ND	48.55		90		0.27	*
Carbamazepine									<MDL	6		8		0.2
Acetominophen	2015	Lake Skinner, California, USA	Morone saxatilis	Bile	1 mL	Blood samples filtered (glass fibre) acidified to pH 2 with HCl followed by SPE with Oasis HLB (150 mg, 3 cc).	GC	Quadrupole MS				<LOQ					Yu & Wu, 2015	blood and bile concentrations in ng/mL
Carbamazepine						Bile samples diluted with acetic acid (0.2 M) and incubated with beta-glucuronidase. Samples diluted with DI water						<LOQ
Clofibric acid						acidified with HCl and extracted using SPE (same as blood samples).						<LOQ
Diclofenac						Muscle samples were homogenised with a blender, extraced with formic acid in methanol (1%, v/v) using a sonicator			<LOQ	2.97		3.38
Gemfibrozil						and vortex. Centrifguation of extract, supernatant was diluted in DI water and cleanup was with SPE Oasis HLB.						<LOQ
Ibuprofen						Eluates of all samples were dried down and reconstituted in ethyl acetate with the addition of MTBSFTA for						<LOQ
Ketoprofen						derivitisation.						<LOQ
Naproxen												<LOQ
Acetominophen				Blood	1 mL							<LOQ
Carbamazepine												<LOQ
Clofibric acid												<LOQ
Diclofenac									2.88	5.33	4.4	10.5
Gemfibrozil									5.34	8.98	8.74	13.1
Ibuprofen									1.22	3.09	2.62	5.07
Ketoprofen												<LOQ
Naproxen									1.04	1.56	1.46	2.11
Acetominophen				Muscle	1 g							<LOQ
Carbamazepine												<LOQ
Clofibric acid												<LOQ
Diclofenac												<LOQ
Gemfibrozil												<LOQ
Ibuprofen												<LOQ
Ketoprofen												<LOQ
Naproxen									<LOQ	0.97		1.29
Diltiazem	2016	Buffalo Bayou, Dickinson Bayou,	Cyprinus carpio	Plasma	0.5 - 1 mL	Plasma was diluted with aqueous formic acid (0.1%, v/v) and extracted used SPE Oasis HLB (200mg, 6cc)	RP-HPLC	Triple Quadrupole		16.87					*		Scott et al., 2016	*means are averaged across spatial sites
Diphenhydramine		Guadlupe river, Brazos river,								0.165					*			plasma concentrations are ng/mL
Diltiazem		Texas, USA	Mugil cephalus							11.24					*
Diphenhydramine										1.37					*
Diltiazem			Sciaenops ocellatus							14.48
Diphenhydramine										2.15
Diltiazem			Atractosteus spatula							21.98
Diphenhydramine										ND
Diltiazem			Ictalurus furcatus							31.35
Diphenhydramine										0.06
Diltiazem			Ictalurus punctatus							27.25					*
Diphenhydramine										1.14					*
Diltiazem			Mugil curema							27.4
Diphenhydramine										2.52
Diltiazem			Micropterus salmoides							35.29
Diphenhydramine										1.66
Diltiazem			Micropogonias undulates							8.61
Diphenhydramine										0.97
Diltiazem			Bagre marinus							14.61					*
Diphenhydramine										0.46					*
Diltiazem			Ictiobus bubalus							1.71
Diphenhydramine										0.39
Ibuprofen	2007	Gryaab, Grabo, Spenshult	Oncorhynchus mykiss	Plasma	0.3 mL	Plasma diluted with aqueous formic acid (1%, v/v) and extracted with Evolute ABN SPE cartridges (25 mg). Extracts	GC	Ion Trap	<MDL	84			62				Brown et al., 2007	*mean averages across two sites
Naproxen		Sweden				were dried down reconstitued in acetone with the addition of PFBBr in toluene (2%) and triethylamine (catalyst) for			<MDL	14			9					concentration in ng /mL
Diclofenac						derivitisation. Derivitised extract dried down, filtered and reconstituted in toluene for analysis.			<MDL	12			14					Organisms exposed in situ
Ketoprofen												<MDL
Gemfibrozil									<MDL	109			203		*
Diphenhydramine	2016	North Bosque River, Texas,	Lepomis megalotis	Muscle	1 g	See Ramirez et al., 2007 and Du et al., 2012	RP-HPLC	Triple Quadrupole		0.84			0.493333	0.97	*	ww	Du et al., 2016	*means averaged across species size (i.e. small, medium, large)
Carbamazepine		USA								1.23333			0.41	1	*
Norfluoxetine (metab)									ND	4.8			3.3	0.31
Sertraline									ND	8.45			5	0.52	*
Fluoxetine												ND
Norsertraline (metab)									ND	7.2			6.1	0.1
Celecoxib												ND
Diclofenac												<MDL		0.1
Diltiazem										0.15			0.18	0.31
Diphenhydramine			Gambusia affinis							1.4			0.43	1
Carbamazepine										1.8			0.27	1
Norfluoxetine (metab)										13			2.3	1
Sertraline										14			4.6	1
Fluoxetine												ND
Norsertraline (metab)												<MDL		0.3
Celecoxib												ND
Diclofenac												<MDL		0.4
Diltiazem										0.14			0.08	0.7
Diphenhydramine			Micropterus salmoides							1				1
Carbamazepine										1.3				1
Norfluoxetine (metab)												ND
Sertraline												ND
Fluoxetine												ND
Norsertraline (metab)												ND
Celecoxib												ND
Diclofenac												ND
Diltiazem												ND
Diphenhydramine			Ameiurus natalis							0.64				1
Carbamazepine												<MDL
Norfluoxetine (metab)												ND
Sertraline												ND
Fluoxetine												ND
Norsertraline (metab)												ND
Celecoxib												ND
Diclofenac												ND
Diltiazem												ND
Diphenhydramine			Ictalurus punctatus							25				1
Carbamazepine												<MDL
Norfluoxetine (metab)												ND
Sertraline												ND
Fluoxetine												ND
Norsertraline (metab)												ND
Celecoxib												ND
Diclofenac												ND
Diltiazem												ND
Diphenhydramine			Lepomis cyanellus							0.59				1
Carbamazepine										1.1				1
Norfluoxetine (metab)												ND
Sertraline												ND
Fluoxetine												ND
Norsertraline (metab)												ND
Celecoxib												ND
Diclofenac												ND
Diltiazem												ND
Carbamazepine	2012	Grand River, Ontario, Canada	Pimephales promelas	Bile	0.05 mL	Bile was deconjugated using beta-glucuronidase, beta-glucosidase and sulfatase. Bile was diluted	RP-HPLC	QTrap				ND					Togunde et al., 2012	*averaged across spatial sites
Fluoxetine						and extracted using SPME (PDMS for parents, C18 for metabolites).			ND			<LOQ						blie concentrations are ng/mL
Atorvastatin						Muscle samples extracted in vivo with SPME			ND	1			0.86		*
venlafaxine										0.34			0.02		*
Norfluoxetine (metab)									<LOQ	0.305			0.06		*
Sertraline										0.722			0.146		*
Paroxetine									ND	1.385			0.6825		*
Carbamazepine				Muscle								ND				-
Fluoxetine									<LOQ	2.903			1.175		*
Atorvastatin												ND
venlafaxine									<LOQ	8.856			6.06		*
Norfluoxetine (metab)												ND
Sertraline									<LOQ	1.273			1		*
Paroxetine									<LOQ	0.31			0.24		*
Amoxicilloic acid	2011	Aguilas, Spain	Liza ramada	Viscera	2 g	Samples lyophilised and homgenisated with a grinder. Followed by enzymatic microwave assisted extraction (50 W)	RP-HPLC	QTrap				ND				dw	Fernandez-Torres et al., 2011
Amoxicillin						then centrifugation. Formic acid and DCM were added to the supernatant. Organic liquid extracts were then dried						ND
Sulfadiazine						down and reconstituted in DI water.				180			10
Ampicilloic acid												ND
Trimethroprim												ND
Ampicillin												ND
Sulfamethazine												ND
Oxytetracycline										50			5
Sulfamethazine												<LOQ
Chlortetracycline										160			7
Sulfamethoxazole												ND
N4-acetylsulfadiazine												ND
Chloramphenicol												ND
N4-acetylsulfamerazine												ND
N4-acetylsulfamethazine												ND
Thiamphenicol												ND
Amoxicilloic acid				Muscle								ND
Amoxicillin												ND
Sulfadiazine												ND
Ampicilloic acid												ND
Trimethroprim												ND
Ampicillin												ND
Sulfamethazine												ND
Oxytetracycline												ND
Sulfamethazine												ND
Chlortetracycline												ND
Sulfamethoxazole												ND
N4-acetylsulfadiazine												ND
Chloramphenicol												ND
N4-acetylsulfamerazine												ND
N4-acetylsulfamethazine												ND
Thiamphenicol												ND
Amoxicilloic acid			Trachynotus ovatus	Viscera								ND
Amoxicillin												ND
Sulfadiazine										190			10
Ampicilloic acid												ND
Trimethroprim												ND
Ampicillin												ND
Sulfamethazine										40			9
Oxytetracycline												ND
Sulfamethazine										70			8
Chlortetracycline										590			6
Sulfamethoxazole												ND
N4-acetylsulfadiazine												<LOQ
Chloramphenicol												ND
N4-acetylsulfamerazine												ND
N4-acetylsulfamethazine												ND
Thiamphenicol												ND
Amoxicilloic acid				Muscle								ND
Amoxicillin												ND
Sulfadiazine												ND
Ampicilloic acid												ND
Trimethroprim												ND
Ampicillin												ND
Sulfamethazine												<LOQ
Oxytetracycline												ND
Sulfamethazine												ND
Chlortetracycline										580			13
Sulfamethoxazole												ND
N4-acetylsulfadiazine												ND
Chloramphenicol												ND
N4-acetylsulfamerazine												ND
N4-acetylsulfamethazine												ND
Thiamphenicol												ND
Amoxicilloic acid			Oblada melanura	Viscera								ND
Amoxicillin												ND
Sulfadiazine												ND
Ampicilloic acid												ND
Trimethroprim												ND
Ampicillin												ND
Sulfamethazine												<LOQ
Oxytetracycline												ND
Sulfamethazine												ND
Chlortetracycline												ND
Sulfamethoxazole												ND
N4-acetylsulfadiazine												ND
Chloramphenicol												ND
N4-acetylsulfamerazine												ND
N4-acetylsulfamethazine												ND
Thiamphenicol												ND
Amoxicilloic acid				Muscle								ND
Amoxicillin												ND
Sulfadiazine												ND
Ampicilloic acid												ND
Trimethroprim												ND
Ampicillin												<LOQ
Sulfamethazine												ND
Oxytetracycline												ND
Sulfamethazine												ND
Chlortetracycline												ND
Sulfamethoxazole												ND
N4-acetylsulfadiazine												ND
Chloramphenicol												ND
N4-acetylsulfamerazine												ND
N4-acetylsulfamethazine												ND
Thiamphenicol												ND
Amoxicilloic acid			Sarpa salpa	Viscera								ND
Amoxicillin												ND
Sulfadiazine										10			1
Ampicilloic acid												ND
Trimethroprim												ND
Ampicillin												ND
Sulfamethazine										70			3
Oxytetracycline												ND
Sulfamethazine												ND
Chlortetracycline												ND
Sulfamethoxazole												ND
N4-acetylsulfadiazine												<LOQ
Chloramphenicol												ND
N4-acetylsulfamerazine										20			7
N4-acetylsulfamethazine												ND
Thiamphenicol												ND
Amoxicilloic acid				Muscle								ND
Amoxicillin												ND
Sulfadiazine										50			2
Ampicilloic acid												ND
Trimethroprim												ND
Ampicillin												ND
Sulfamethazine												ND
Oxytetracycline												ND
Sulfamethazine												ND
Chlortetracycline												ND
Sulfamethoxazole												ND
N4-acetylsulfadiazine												ND
Chloramphenicol												ND
N4-acetylsulfamerazine												ND
N4-acetylsulfamethazine												ND
Thiamphenicol												ND
Atenolol	2016	Suquía River, Argentina	Gambusia affinis	Homogenate	0.5 g	Extraction using PLE (ASE 350) at 50oC with aluminium oxide and methanaol as solvent. Cleanup using GPC followed	RP-UPLC	QTrap		43.08					*	dw	Valdes et al., 2016	*averaged across sampling sites
Carazolol						by drying down and reconstitution in starting LC mobile phase				10.01					*
Nadolol										21.7575					*
Propranolol										17.415					*
Carbamazepine										28.6667					*
Carbamazepine-epoxide (metab)										18					*
2-hydroxycarbamazepine (metab)										32.25					*
Citalopram										47.8333					*
Diazepam										34.75					*
Lorazepam										50.25					*
Sertraline										47.25					*
Venlafaxine										27.625					*
Clopidogrel										14					*
Codeine										194.5					*
Hydrochlorothiazide										49.875					*
Levamisole										32.5					*
Salbutamol										36.65					*
Atenolol			Jenynsia multidentata							13					*
Carazolol										6					*
Nadolol										9					*
Propranolol										256					*
2-hydroxycarbamazepine (metab)										7					*
Diazepam										23.1667					*
Lorazepam										46.5					*
Sertraline										21.5					*
Venlafaxine										11					*
Clopidogrel										13					*
Codeine										68.5					*
Hydrochlorothiazide										19.5					*
Levamisole										14.1667					*
Salbutamol										15.5833					*
Diltiazem	2008	Grand River, Ontario, Canada	Catostomus commersoni	Muscle		SPME fibre (PDMS), fibre desorbed in MeOH	RP-HPLC	QTrap		2.04			0.68		*		Zhou et al., 2008	*concentrations in pg/g
Diphenhydramine										32.01			4.63		*
Diltiazem			Etheostoma nigrum							5.69			0.45		*
Diphenhydramine										81.63			8.19		*
Sulfamonomethoxine	2015	Pearl River Delta, China	Carassius auratus	Bile	0.05 - 0.2 mL	SPE using two layer strong anion axchange and primary secondary amine cartidges to remove matrix followed by SPE Oasis HLB.	RP-UPLC	Triple Quadrupole		<LOQ		20.4		0.1			Zhao et al., 2015
Sulfamethoxazole			Cyprinus carpio			Plasma adjusted to pH 3 (Oasis HLB only), Bile adjusted to pH 3 (SAX/PSA-HLB), Liver and muscle sonicated in MeOH and Na-acetate								ND
Sulfamethazine			Clarias fuscus			followed by SAX/PSA-HLB cleanup.				2.41		49.4		0.31
Ciprofloxacin			Ophicephalus argus							3.54		51.3		0.12
Enrofloxacin			Ctenopharynodon idellus							4.6		334		0.1
Lomefloxacin			Hypophthalmichthys molitrix											ND
Norfloxacin			Cirrhinus molitorella							6.42		83.9		0.47
Ofloxacin			Parabramis pekinensis							5.02		37.8		0.45
Erythromycin			Tilapia aurea							26.1		285		0.79
Chlortetracydine														ND
Lincomycin										8.8		58.6		0.92
Trimethoprim										0.5		4.01		0.37
Sulfamonomethoxine				Plasma	0.05 - 0.2 mL									ND
Sulfamethoxazole										<LOQ		5.5		0.02
Sulfamethazine										6.47		144		0.83
Ciprofloxacin										<LOQ		<LOQ		0.1
Enrofloxacin										<LOQ		34.7		0.63
Lomefloxacin										<LOQ		23		0.08
Norfloxacin														ND
Ofloxacin										<LOQ		11.9		0.21
Erythromycin										29.44		545		0.92
Chlortetracydine														ND
Lincomycin										24.69		567		0.25
Trimethoprim										<LOQ		6.13		0.21
Sulfamonomethoxine				Liver	0.5 g									ND		ww
Sulfamethoxazole														ND
Sulfamethazine										0.88		3.12		0.64
Ciprofloxacin										<LOQ		2.44		0.08
Enrofloxacin										1.51		56.7		0.18
Lomefloxacin														ND
Norfloxacin										<LOQ		7.67		0.09
Ofloxacin										2.52		9.85		0.86
Erythromycin										68.7		2390		0.9
Chlortetracydine										<LOQ		326		0.02
Lincomycin										22.4		1384		0.09
Trimethoprim										0.26		2.13		0.25
Sulfamonomethoxine				Muscle	2.0 g									ND		ww
Sulfamethoxazole										<LOQ		<LOQ		0.04
Sulfamethazine										<LOQ		8		0.63
Ciprofloxacin										<LOQ		1.26		0.05
Enrofloxacin										<LOQ		6.96		0.46
Lomefloxacin														ND
Norfloxacin														ND
Ofloxacin										1.34		16.8		0.99
Erythromycin										<LOQ		2.36		0.49
Chlortetracydine														ND
Lincomycin										<LOQ		26.2		0.05
Trimethoprim										<LOQ		0.39		0.63
Diclofenac	2013	Lake Haapajärvi, Finland	Abramis brama	Bile	0.03-0.1 mL	Bile was hydrolysed with β-glucuronidase/aryl-sulfatase in acetate buffer (pH5) incubated 4h (37oC) followed by	RP-HPLC	Triple Quadrupole	ND	50.2		95					Brozinski et al., 2013
Naproxen						dilution with acidified water and loading onto SPE Oasis HLB cartridges (60mg, 3cc) for acidic pharmaceuticals and			6	20.5		32
Ibuprofen						Oasis MCX (60mg, 3cc) for basic pharmaceuticals. Extractes were eluted, dired down and reconstituted.			ND	24.67		34
Diclofenac			Rutilus rutilus						ND	88.4		148
Naproxen									11	37.83		103
Ibuprofen									ND	16.05		16.5
Diclofenac	2015	Kumamoto, Ehime, Japan	Carassius carassius	Brain	0.5 g	Ultrasonication with acetate buffer and acetonitrile followed by centrifugation. Diluted with water (5% NaCl) and	RP-UPLC	QTrap		0.66	0.67					ww	Tanoue et al., 2015	mean and median are across both species
Indomethacin			Cyprinus carpio			extracted by LLE with MTBE in either a basic or acidic condition. Cleanup was with GPC followed by Oasis HLB.				0.39	0.4
Mefenamic acid										0.72	0.7
Bezafibrate										ND
Fenofibric acid										ND
Sertraline										22	12
Norsertaline										28	18
Diphenhydramine										4.1	3.5
Carbamazepine										3.2	2.4
Haloperidol										18	12
Crotamiton										ND
Diltiazem										5.3	4.4
Losartan										ND
Diclofenac				Liver						1.5	0.97
Indomethacin										1.6	1.6
Mefenamic acid										20	6.1
Bezafibrate										ND
Fenofibric acid										ND
Sertraline										17	11
Norsertaline										27	21
Diphenhydramine										12	8.6
Carbamazepine										3.9	2.7
Haloperidol										160	90
Crotamiton										ND
Diltiazem										24	18
Losartan										ND
Diclofenac				Kidney						0.79	0.4
Indomethacin										2.3	1.8
Mefenamic acid										6.7	0.99
Bezafibrate										ND
Fenofibric acid										ND
Sertraline										43	17
Norsertaline										44	24
Diphenhydramine										21	16
Carbamazepine										3.4	2.6
Haloperidol										76	45
Crotamiton										ND
Diltiazem										41	32
Losartan										ND
Diclofenac				Muscle						0.3	0.17
Indomethacin										0.16	0.14
Mefenamic acid										0.1	0.092
Bezafibrate										ND
Fenofibric acid										ND
Sertraline										1.6	1.2
Norsertaline										5.3	4.2
Diphenhydramine										0.63	0.49
Carbamazepine										1.1	0.89
Haloperidol										ND
Crotamiton										ND
Diltiazem										0.78	0.58
Losartan										ND
Diclofenac	2014	Matsuyama, Japan	Carassius carassius	Plasma	1 mL	Enyzme hydrolysis with β-glucuronidase/sulfatase in acetate buffer for 14 h (37oC). Followed by extraction using	RP-UPLC	QTrap	0.15		0.54	0.83					Tanoue et al., 2014
Ethenzamide			Cyprinus carpio			ultrasonication with acetate buffer and acetonitrile followed by centrifugation. Diluted with water (5% NaCl) and					<MDL
Ibuprofen						extracted by LLE with MTBE in either a basic or acidic condition. Cleanup was with GPC followed by Oasis HLB.			2.5		2.9	3.8
Indometacin									2		2.5	4.7
Mefenamic acid									0.13		0.31	0.53
Bezafibrate									<MDL		<MDL	0.14
Clofibric acid											<MDL
Fenofibric acid											<MDL
Sertraline									0.14		0.31	0.51
Norsertaline									0.57		1	2.8
Diphenhydramine									0.25		0.68	1.8
Carbamazepine									0.03		0.04	0.055
Crotamiton									<MDL		<MDL	1.5
Losartan											<MDL
Diclofenac				Liver	0.5 g						<MDL					ww
Ethenzamide											<MDL
Ibuprofen											<MDL
Indometacin									1.3		3.3	5.4
Mefenamic acid									4.9		8.2	19
Bezafibrate											<MDL
Clofibric acid											<MDL
Fenofibric acid											<MDL
Sertraline									1		1.4	7.9
Norsertaline									6.4		15	18
Diphenhydramine									6.5		23	64)
Carbamazepine									<MDL		<MDL	0.11
Crotamiton									<MDL		<MDL	4.3
Losartan											<MDL
Diclofenac				Brain							<MDL
Ethenzamide											<MDL
Ibuprofen											<MDL
Indometacin									0.35		1.2	2
Mefenamic acid											<MDL
Bezafibrate											<MDL
Clofibric acid											<MDL
Fenofibric acid											<MDL
Sertraline									1		1.7	9.2
Norsertaline									7.8		9.8	16
Diphenhydramine									6.2		6.7	17
Carbamazepine									<MDL		0.068	0.11
Crotamiton											<MDL
Losartan											<MDL
Carbamazepine	2010	Stockholm, Gothenburg, Umeå	Oncorhynchus mykiss	Plasma	0.5 mL	Plasma diluted with 1.5 mL aqueous formic acid was filtered and loaded onto SPE Oasis HLB cartridges (200mg, 6cc)	RP-HPLC	Triple Quadrupole	0.3	0.73		1			*		Fick et al., 2010	* mean is averaged across sites
Cilazapril		Sweden				extracts were eluted, dried down and reconstituted in 5% acetonitrile for LC analysis. For GC extracts were dried down	GC	HRMS	<LOQ	0.4		0.7			*
Diclofenac						and reconstituted in pyridine followed by derivtisation with BSTFA, 1% TMCS and 1% TMSI.			2.2	9.86		20			*
Diltiazem									<LOQ	0.9		0.9
Haloperidol									<LOQ	1.2		1.2
Ibuprofen									5.5	40.16		102			*
Ketoprofen									15	53		107			*
Meclozine									<LOQ	0.4		0.7			*
Memantine									<LOQ	2.3		2.3
Naproxen									33	38.3		46			*
Orphenadrine									<LOQ	0.9		0.9
Oxazepam									0.2	0.43		0.7			*
Risperidone									0.3	1.03		2.4			*
Sertraline									<LOQ	1.15		1.2			*
Tramadol									1.1	1.4		1.9			*
Verapamil									<LOQ	0.7		0.7
Norfloxacin	2012	Haihe River, China	Cyrpinus carpio	Muscle	0.1 g	Fishmuscle homogenised and lyophilised. Extracted using ASE 350 with 100 % methanol at 70oC 1500 psi. Extract	RP-HPLC	Triple Quadrupole	ND	0.7		3.7		42.8571		dw	Gao et al., 2012
Ciprofloxacin			Carassius auratus			concentrated by rotary evaporator. Extract diluted with water and further extracted using Oasis HLB (6 cc, 200mg).			ND	ND		ND		0
Difloxacin			Hypophthalmichthys molitrix			Extract eluted and dried down to 1 ml for analysis.			ND	ND		ND		0
Enrofloxacin									ND	0.2		1.1		28.5714
Fleroxacin									ND	0.1		0.6		28.5714
Ofloxacin									ND	0.1		0.5		42.8571
Lomefloxacin									ND	ND		ND		0
Sarafloxacin									ND	0.2		1.3		14.2857
Sulfathiazole									ND	ND		0.1		57.1429
Sulfisoxazole									ND	0.1		0.3		28.5714
Sulfapyridine									ND	0.5		3.3		14.2857
Sulfamethazine									ND	0.1		0.4		71.4286
Sulfamonomethoxine									ND	ND		0.3		14.2857
Spiramycin									ND	350		1150		42.8571
Eyrthromycin									ND	ND		ND		0
Norfloxacin				Muscle					ND	16.8		63.5		70
Ciprofloxacin									ND	4.2		12.5		60
Difloxacin									ND	0.9		8.2		30
Enrofloxacin									ND	5.5		50.8		40
Fleroxacin									ND	ND		0.3		10
Ofloxacin									ND	1		10.5		10
Lomefloxacin									ND	0.3		2.3		20
Sarafloxacin									ND	0.6		3.5		40
Sulfathiazole									ND	0.3		3.2		10
Sulfisoxazole									ND	101		996		50
Sulfapyridine									ND	ND		ND		0
Sulfamethazine									ND	13.9		68		60
Sulfamonomethoxine									ND	ND		ND		0
Spiramycin									ND	82.8		430		40
Eyrthromycin									ND	7.8		45.1		40
	fish	27	inverts	18
Du et al., 2012
Meador et al., 2016
Schultz et al., 2010	2005		2010	2005	1
Xie et al., 2015	2007		2012	2007	3
Liu et al., 2015	2007		2013	2007
Álvarez-Muñoz et al., 2015	2007		2014	2007
Huerta et al., 2013	2008		2014	2008	2
Ramirez et al., 2007	2008		2014	2008
Chu & Metcalfe, 2007	2009		2015	2009	1
Brooks et al., 2005	2010		2015	2010	2
Subedi et al., 2012	2011		2015	2010
Schuetze et al., 2008	2012		2015	2011	1
Li et al., 2012	2012		2015	2012	5
Du et al., 2016	2012		2015	2012
Ramirez et al., 2009	2012		2015	2012
Yu & Wu, 2015	2013		2016	2012
Scott et al., 2016	2013		2016	2012
Brown et al., 2007	2014		2016	2013	3
Du et al., 2016	2015		2016	2013
Togunde et al., 2012	2015		2016	2013
Fernandez-Torres et al., 2011	2015			2014	4
Valdes et al., 2016	2015			2014
Zhou et al., 2008	2015			2014
Zhao et al., 2015	2015			2014
Brozinski et al., 2013	2016			2015	13
Tanoue et al., 2015	2016			2015
Tanoue et al., 2014	2016			2015
	2016			2015
	2016			2015
Huerta et al., 2015				2015
Mezzelani et al., 2016				2015
Inostroza et al., 2016				2015
McEneff et al., 2014				2015
Dodder et al., 2014				2015
Álvarez-Muñoz et al., 2015a				2015
Álvarez-Muñoz et al., 2015b				2015
Berlioz-Barbier et al., 2014				2015
Klosterhaus et al., 2013				2016
Du et al., 2015				2016
Miller et al., 2015				2016
Bringolf et al., 2010				2016	7
Du et al., 2016				2016
Xie et al., 2015				2016
Li et al., 2012				2016
Grabicova et al., 2015				2016
Ruhi et al., 2016				2016
Solla et al., 2016				2016
Muscle		Abramis brama
Liver
Whole-body		Ameiurus natalis
Brain		Ameiurus nebulosus
Muscle
Muscle		Anguilla anguilla
Gill		Atractosteus spatula
Brain		Bagre marinus
Liver		Barbus graellsii
Muscle		Brevoortia tyrannus
Gill
Brain
Liver
Liver		Carassius auratus
Muscle
Whole-body		Carassius carassius
Liver
Whole-body		Catostomus commersoni
Muscle		Cirrhinus molitorella
Whole-body		Clarias fuscus
Brain		Coilia ectenes
Liver		Ctenopharynodon idellus
Muscle
Muscle
Muscle
Muscle
Whole-Body
Muscle
Whole-Body		Cyprinus carpio
Muscle		Dormitator maculatus
Liver		Dorosoma cepedianum
Muscle
Muscle		Etheostoma nigrum
Muscle		Fundulus grandis
Viscera
Muscle		Gambusia affinis
Viscera		Hemiculter leucisculus
Muscle
Viscera		Hypophthalmichthys molitrix
Muscle		Hypostomus plecostomus
Viscera		Ictalurus furcatus
Muscle
Homogenate
Muscle
Liver		Ictalurus punctatus
Muscle
Brain		Ictiobus bubalus
Liver		Jenynsia multidentata
Kidney		Lepisosteus oculatus
Muscle		Lepomis cyanellus
Liver		Lepomis macrochirus
Brain
		Lepomis megalotis
		Leptocottus armatus
		Liza ramada
		Megalobrama amblycephala
		Menidia beryllina
		Micropogonias undulatus
		Micropterus salmoides
		Misgurnus anguillicaudatus
		Morone americana
		Morone saxatilis
		Mugil cephalus
		Mugil curema
		Oblada melanura
		Oncorhynchus mykiss
		Oncorhynchus tshawytscha
		Ophicephalus argus
		Parabramis pekinensis
		Pelteobagrus fulvidraco
		Pesudochondrostoma willkommi
		Pimephales promelas
		Platichthys flesus
		Pomoxis nigromaculatus
		pseudorasbora parva
		Rutilus rutilus
		Salmo trutta
		Sarpa salpa
		Sciaenops ocellatus
		Silurus glanis
		Tilapia aurea
		Trachynotus ovatus

## Sheet: Table S3
Table S3: Pharmaceutical biomonitoring studies in invertebrates reported from the literature							Instrumental		Concentration
Compound	Year (publication)	Location	Organism	Tissue	Sample Mass	Sample Preparation	Chromatography	Detection	Min	Mean	Median	Max	SD	Frequency	Not specified	ww/dw	Reference	Comments
Ibuprofen	2015	River Segre, Spain	Hydropsyche spp.	Whole-body	100 mg	Extraction by sonication with 100% methanol	RP-UPLC	QTrap	n/a						183	dw	Huerta et al., 2015	best method presented
Diclofenac						Clean-up with OSTRO™ 96-well plate									12.4
Ibuprofen			Phagocata spp.						n/a						n.d.
Diclofenac															n.d.
Ibuprofen			Ancylus fluviatalis						n/a						n.d.
Diclofenac															n.d.
Acetominophen	2016	Portnovo Bay, Italy	Mytilus galloprovincialis	Whole-body	3 g	Extraction by homogenisation with buffer (acetic acid 0.1% or 10 mM ammonium	RP-HPLC	DAD	<LOD							dw	Mezzelani et al., 2016
Diclofenac						acetate with 100 mM citric acid) followed by centifugation.			<LOD	16.11			14.72
Ibuprofen						Clean-up with SPE Discovery DSC-18 cartridges (1 g sorbent, 6 cc volume) followed			<LOD	9.39			0.59
Ketoprofen						by syringe filtration and centrifugation			<LOD
Nimesulide										4.4			6.06					Nimesulide mean and SD are the average of three sampling time periods
Carbamazepine	2016	Danube River, Germany	Dikerogammarus spp.		900 mg	Extraction by homogenisation with PuLE using acetonitrile:water (1:1, v/v) followed	RP-HPLC	QTrap	<LOQ							ww	Inostroza et al., 2016	best method presented
						by clean-up using QuEChERS with addition of hexane to the LLE step
Carbamazepine	2014	West and East Coasts of	Mytilus spp.	Whole-body	1 g	Extraction with PLE using acetonitrile:water (3:1, v/v) with neutral aluminium oxide at 60oC followed by	RP-HPLC	Ion Trap	n.d.			<LOQ				dw	McEneff et al., 2014	Caged organisms
Diclofenac		Ireland	(M. edulis & M. galloprovincialis)			clean-up using SPE Strata-X (200 mg, 6 cc).			n.d.
Mefenamic acid									n.d.			<LOQ
Gemfibrozil									n.d.
Trimethoprim									<LOQ	8.25			1.62					Trimethorprim mean and SD are the average of sampling time periods
Lomefloxacin	2014	Coast of California, USA	Mytlius spp.	Whole-body	-	-	-	-	0	29	18	170		0.62		dw	Dodder et al., 2014
Sulfamethazine									0	24	0	430		0.36
Sertraline									0	1.4	1.3	5.5		0.64
Caffeine									0	14	0	140		0.19
Diphenhydramine									0	0.87	0	11		0.16
Methylprednisolone									0	18	0	210		0.15
Enrofloxacin									0	1.3	0	12		0.14
Amitriptyline									0	0.4	0	6.2		0.13
Erythromycin									0	0.14	0	2		0.11
Ofloxacin									0	1.2	0	18		0.1
Atenolol									0	0.45	0	13		0.06				Method not described, cannot find it in the references the authors supply
Ronidazole	2015	Europe	Mytilus spp.	Whole-body	See Álvarez-Muñoz et al., 2015b					1.4			0.8		*	dw	Álvarez-Muñoz et al., 2015a
Dimetridazole		(Norway, Portugal, Italy,	Chamalea gallina							7.7			2.5
Sulfamethoxazole		Spain, Netherlands)	Crassostrea gigas									<LOQ
Azithromycin										6.46			0.18		*
Venlafaxine										10.18			1.44		*
Carbamazepine												<LOQ
Citalopram										11.25			0.2		*
Alprazolam										0.8			0.04
Phenazone										2.1			0.65		*
Diltiazem										1.5			0.03
Hydrochlorothiazide												<LOQ
Demethylvenlafaxine (metab)										4.55			0.1		*
Carbamazepine-epoxide (metab)												<LOQ
Tamsulosin										2.95			0.06		*			*Mean and SD averaged across species
Ronidazole	2015	Ebro Delta, Spain	C. gallina	Whole-body	500 mg	Extraction with PLE using methanol:water (1:2, v/v) with neutral aluminium oxide at 50oC followed by	RP-UPLC	QTrap		1.4			0.8		*	dw	Álvarez-Muñoz et al., 2015b
Sulfamethoxazole			C. gigas			clean-up with SPE OASIS HLB (200 mg, 6 cc) cartidges						<LOQ
Azithromycin			M. galloprovincialis							2.36			0.13		*
Venlafaxine										5.3			1.7		*
Carbamazepine										2.1			0.04
Citalopram										1.9			0.2
Alprazolam										0.8			0.04
Phenazone												<LOQ
Diltiazem										1.5			0.03
Hydrochlorothiazide												<LOQ
Demethylvenlafaxine (metab)										1.4			0.01
Carbamazepine-epoxide (metab)										1.3			0.04
Hydroxycarbamazepine (metab)										1.3			0.03
Tamsulosin												<LOQ
Amitriptyline	2014	France	Chironomus riparius (larval)		12 mg	Grinding with ball-mill followed by extraction with QuEChERS using citrate buffer:acetontrile:hexane	RP-NanoLC	QTrap				<LOQ				ww	Berlioz-Barbier et al., 2014
Carbamazepine						(2:4:4, v/v) followed by centrifugation. Preconcentration by online C18 precolumn.				1.26					*
Diclofenac										38.2
Ketoprofen												<LOQ
Nicardipine												<LOQ						Caged organisms
Oxazepam (metab)												<LOQ						*average concentration across 6 sites
Atenolol			Gammarus fossarum		20 mg							<LOQ
Carbamazepine												<LOQ
Diclofenac												<LOQ
Ketoprofen												<LOQ
Lidocaine										3.62					*
Nicardipine												<LOQ
Oxazepam (metab)										0.9					**			*average concentration across 5 sites
Roxithromycin												<LOQ						**average concentration across 3 sites
Ibuprofen										83.65					***			***avergae concentration across 6 sites
Atenolol			Potamopyrgus antipodarum		12 mg							<LOQ
Carbamazepine										1.26					*
Lidocaine												<LOQ
Ibuprofen												<LOQ
Amitriptyline	2013	San Francisco Bay, USA	Geukensia demissa	Whole-body	2.5 g (acidic extraction)	Extraction by sonication using acetonitrile and buffered aqueous solution of ammonium hydroxide or	RP-HPLC	Triple Quadrupole	<LOD			0.2		0.4		ww	Klosterhaus et al., 2013
Atenolol					1 g (basic extraction)	phosphate followed by clean-up using SPE Oasis HLB.			<LOD			0.3		0.2
Carbamazepine									1.3		2.4	5.3		1
Diltiazem									<LOD			0.1		0.4
Diphenhydramine									<LOD		0.1	0.3		0.6
Enalapril									<LOD			0.1		0.4
Erythromycin									<LOD		0.1	0.1		0.8
Ranitidine									<LOD		0.2	0.3		0.6
Sertraline									0.1		0.3	0.4		1
Sulfamethiazole									<LOD			0.2		0.2
Triamterene									<LOD		0.1	0.6		0.6
Propranolol	2015	North Bosque River, USA	Planorbid sp.	Whole-body	1 g	Homogenisation with Tissuemiser folloed by extraction with 0.1 M acetic acid:methanol (1:1, v/v) followed	RP-HPLC	Triple Quadrupole		1			0.28			ww	Du et al., 2015
Caffeine		(Texas)		(soft-tissue)		by evaporation and reconstituion in starting LC mobile phase				7.6			2
Carbamazepine										1.2			0.09
Diphenhydramine										1			0.13
Fluoxetine										13			4.8
Norsertraline (metab)										42			7.8
Celecoxib										14			3.3
Carbamazepine	2015	London, UK	Gammarus pulex	Whole-body	100 mg	Extraction using ball-mill with acetonitrile followed by clean-up using SPE Oasis HLB (200 mg, 6 cc)	RP-HPLC	Triple Quadrupole		6		6				dw	Miller et al., 2015
Diazepam		(tributaries of River Thames)								7.25		9			*
Temazepam (metab)												<LOQ						*average concentration across 4 sites
Trimethoprim										5		5						** average concentration across 3 sites
Warfarin										7		7
Nimesulide										21.66		36			**
Fluoxetine	2010	Crabtree Creek, USA	Elliptio complanta	Whole-body	7 - 14 g	Tissue minced with scissors followed by extraction with methanol:dichloromethane (1:1, v/v) with 0.25 mL	RP-HPLC	Triple Quadrupole	9.8	35.63		79.1			*	ww	Bringolf et al., 2010	*average concentration across three sampling sites
		(North Carolina)				ammonium hydroxide followed by centrifugation, evaporation and reconstituion in starting LC mobile phase												caged organisms
Diphenhydramine	2016	North Bosque River, Texas,	Planorbis sp	Not given	Not given	See Ramirez et al., 2007 and Du et al., 2012	RP-HPLC	Triple Quadrupole		2.3			0.68	1		ww	Du et al., 2016
Carbamazepine		USA								1.4			0.59	0.89
Norfluoxetine (metab)												<MDL
Sertraline										37			11	1
Fluoxetine										6.9			2.4	0.89
Norsertraline (metab)										71			16	1
Celecoxib										21			10	0.89
Diclofenac										13			5.6	0.89
Diltiazem										0.37			0.07	1
Diphenhydramine			Hyalella azteca							5.3			0.96	1
Carbamazepine										1.6			0.1	1
Norfluoxetine (metab)												ND
Sertraline												ND
Fluoxetine												ND
Norsertraline (metab)												ND
Celecoxib										25			19	1
Diclofenac										20			4.9	1
Diltiazem										0.21			0.11	0.5
Diphenhydramine			Ranatra elongata							6.8			6.3	1
Carbamazepine												<MDL		0.33
Norfluoxetine (metab)												<MDL
Sertraline												ND
Fluoxetine												ND
Norsertraline (metab)										9.8			4.7	1
Celecoxib										430			190	1
Diclofenac												<MDL
Diltiazem												ND
Diphenhydramine			Uniomerus tetralasmus									1.2		1
Carbamazepine												1.4		1
Norfluoxetine (metab)												<MDL
Sertraline												130		1
Fluoxetine												15		1
Norsertraline (metab)												88		1
Celecoxib												<MDL
Diclofenac												11		1
Diltiazem												ND
Diphenhydramine			Utterbackia imbecillis							4.4				1
Carbamazepine										1.1				1
Norfluoxetine (metab)												<MDL
Sertraline										370				1
Fluoxetine										22				1
Norsertraline (metab)										78				1
Celecoxib												<MDL
Diclofenac										15				1
Diltiazem										0.27				1
Diphenhydramine			Corbicula fluminea							2.36667			0.823333	1	*			*means averaged across species size (i.e. small, medium, large)
Carbamazepine										1.66667			0.456667	1	*
Norfluoxetine (metab)												<MDL
Sertraline										108.667			21	1	*
Fluoxetine										10.6667			3.1	1	*
Norsertraline (metab)										83.3333			25.3333	1	*
Celecoxib										24			12.6333	0.86	*
Diclofenac										23.3333			6.4	1	*
Diltiazem												<MDL
Roxithromycin	2015	Taihu Lake, China	Anodonta	Whole-body	0.5 g	Extraction using ASE 350 with acetone:methanol (1:1 v/v) at 70oC followed by drying down and dilution before	RP-UPLC	Triple Quadrupole	2.5	9.33		16.2				dw	Xie et al., 2015
Erythromycin						loading onto SPE cartridges for further cleanup, OASIS HLB (200 mg, 6cc)						ND
Carbamazepine												ND
Propranolol									2.5	9.33		16.2
Ibuprofen												ND
Diclofenac									ND	2.45		4.12
Roxithromycin			Bellamya sp.						1.84	20.09		132
Erythromycin									ND	0.1		0.34
Carbamazepine									ND	1.5		10.6
Propranolol									<LOQ	10.73		45.1
Ibuprofen									2.84	71.23		129
Diclofenac									0.45	3.14		11.7
Roxithromycin			Corbiculidae						1.16	16.7		43
Erythromycin									ND	0.93		5.21
Carbamazepine												ND
Propranolol									<LOQ	1.08		2.82
Ibuprofen									ND	41.6		93.7
Diclofenac									1.41	2.59		5.42
Roxithromycin			Exopalaemon modestus						1.42	9.71		50.6
Erythromycin												ND
Carbamazepine									ND	0.04		0.41
Propranolol									ND	0.11		1.35
Ibuprofen									ND	24.96		73.8
Diclofenac									ND	6.7		23.7
Norfloxacin	2012	Baiyangdian Lake, China	Eriocheir sinensis	Whole-body	100 mg	Lyophilization, homogenisation and then extraction with PLE (ASE 350) using methanol at 70oC extract was dried	RP-HPLC	Triple Quadrupole		10.6						dw	Li et al., 2012
Ciprofloxacin						down and diluted with DI water for loading onto SPE HLB (200 mg, 6 cc). Extract dried down, reconstituted,				2.07
Difloxacin						centrifuged and filtered for analysis.				2.01
Enrofloxacin										3.99
Fleroxacin												ND
Ofloxacin										2.63
Lomefloxacin										0.61
Sarafloxacin										2.26
Sulfathiazole												ND
Sulfamethoxazole												ND
Sulfisoxazole										0.55
Sulfapyridine												ND
Sulfadimethoxine												ND
Sulfamethazine										4.56
Sulfadiazine												ND
Sulfamerazine												ND
Sulfamonomethoxine												ND
Spiramycin										2.07
Josamycin												ND
Tylosin												ND
Erythromycin										2.62
Roxithromycin										0.23
Norfloxacin			Viviparus							36.4
Ciprofloxacin										18.8
Difloxacin										0.81
Enrofloxacin										7.85
Fleroxacin										4.6
Ofloxacin										12.9
Lomefloxacin										5.7
Sarafloxacin										10.6
Sulfathiazole										15.3
Sulfamethoxazole												ND
Sulfisoxazole										6.4
Sulfapyridine										0.7
Sulfadimethoxine												ND
Sulfamethazine										8.06
Sulfadiazine												ND
Sulfamerazine												ND
Sulfamonomethoxine												ND
Spiramycin										6.55
Josamycin										0.92
Tylosin												ND
Erythromycin												ND
Roxithromycin												ND
Norfloxacin			Macrobrachium nipponense							54
Ciprofloxacin										17.8
Difloxacin										12.8
Enrofloxacin										21.3
Fleroxacin										9.3
Ofloxacin										16.6
Lomefloxacin										9
Sarafloxacin										26.5
Sulfathiazole										2.87
Sulfamethoxazole												ND
Sulfisoxazole												ND
Sulfapyridine												ND
Sulfadimethoxine												ND
Sulfamethazine										8.33
Sulfadiazine												ND
Sulfamerazine												ND
Sulfamonomethoxine												ND
Spiramycin										8.05
Josamycin										0.64
Tylosin												ND
Erythromycin										1.06
Roxithromycin										0.34
Norfloxacin			Palinuridae							26
Ciprofloxacin												ND
Difloxacin												ND
Enrofloxacin										2.2
Fleroxacin												ND
Ofloxacin												ND
Lomefloxacin												ND
Sarafloxacin												ND
Sulfathiazole												ND
Sulfamethoxazole												ND
Sulfisoxazole												ND
Sulfapyridine												ND
Sulfadimethoxine												ND
Sulfamethazine												ND
Sulfadiazine												ND
Sulfamerazine												ND
Sulfamonomethoxine												ND
Spiramycin												ND
Josamycin												ND
Tylosin												ND
Erythromycin										4.38
Roxithromycin										1.07
Azithromycin	2015	Zivny Stream, Czech Republic	Hydropsyche sp.	Whole-body	0.5 g	Samples homogenised (TissueLyser) with acetonitrile (acidified 0.1% formic acid) followed by centifugation and	RP-HPLC	QExactive	<LOQ	64.33			8	0.73	*	ww	Grabicova et al., 2015	*averaged across sites
Clarithromycin						filtering. Supernatant was frozen and centrifuged with 0.1 mL taken for analysis.			<LOQ	27.3			0.83	0.5	*
Verapamil									<LOQ	3.1			0.73	0.73	*
Citalopram									<LOQ	3.86			1.16	0.73	*
Sertraline									<LOQ	4.8			0.5	0.73	*
Clotrimazole										2.17			0.45	0.73	*
Valsartan			Erpobdella octoculata						<LOQ	1.8			0.75	0.71
Sertraline										4.9			1.33	1
Diclofenac										19.66			6.66	1
Clotrimazole										1.7			0.2	1
Diclofenac	2016	Segre River, Spain	Hydropsyche	Whole-body	0.1 g	Sonicated with MeOH, followed by passing through an Ostro plate, then dried down and reconstituted in MeOH:water (1:9, v/v)	RP-UPLC	QTrap		9					*	dw	Ruhi et al., 2016	*averaged across sampling sites
Ibuprofen										182.7
Ibuprofen			Phagocata vitta							30.9
Gemfibrozil										43.9
Amitriptyline	2016	Grand River, Ontario, Canada	Lasmigona costata	Whole-body	2.5 g (acidic extraction)	Extraction by sonication using acetonitrile and buffered aqueous solution of ammonium hydroxide or	RP-HPLC	Triple Quadrupole	7.01	9.4		11.1	1.6			ww	Solla et al., 2016
10-HO-amitriptyline					1 g (basic extraction)	phosphate followed by clean-up using SPE Oasis HLB.			0.574	0.8		1.38	0.3
Amlodipine									MDL
Amphetamine									1.67	2.3		4	0.9
Anhydrotetracycline									MDL	5.4		27.3	12.2
Azithromycin									1.54	1.8		2.27	0.3
Betamethasone									MDL
Cefotaxime									MDL
Citalopram									6.92	10.2		15.3	3.2
Clarithromycin									MDL	0.9		1.75	0.6
Clotrimazole									MDL
Cocaine									0.16	0.1		0.21	0
Codeine									MDL
Desmethyldiltiazem									MDL				0
Diltiazem									0.26	0.4		0.6	0.1
1,-Dimethylxanthine									MDL
Diphenhydramine									8.87	10.4		12.1	1.5
Enrofloxacin									MDL	0.4		2.02	0.9
Erythromycin									MDL	0.3		1.02	0.5
Fluoxetine									0.69	1.3		2.44	0.7
Gemfibrozil									MDL
Glyburide									MDL
Hydrocortisone									MDL
Iopamidol									57.6	74.3		87.1	12.1
Metformin									MDL
Miconazole									MDL	0.1		0.92	0.4
Minocycline									MDL
Naproxen									MDL
Norfluoxetine									MDL	0.1		0.69	0.3
Norverapamil									MDL
Oxolinic Acid									MDL
Oxycodone									MDL	0.1		0.87	0.3
Paroxetine									MDL	1.3		2.73	1.3
Propranolol									2.36	3.4		4.87	0.9
Sarafloxacin									MDL
Sertraline									29	34.2		38.7	3.6
Theophylline									MDL
Venlafaxine									4.61	5.1		5.73	0.4
Verapamil									0.06	MDL		0.11	0
Warfarin									MDL	0.2		1.15	0.5

## Sheet: Table S4
Compound	in situ BAF	Animal	Tissue	in vivo BCF	Animal	Tissue	Reference	Table S4: Reported accumulation of pharmaceuticals determined in fish and invertebrates.
10-hydroxy-amitriptyline	99.6	Lasmigona costata	Whole-body				Solla et al., 2016
10-OH-10,11-OH-carbamazepine				4.5	Mytillus galloprovincialis	Whole-body	Boillot et al., 2015
1-hydroxy-ibuprofen	7.2778	Ancylus	Whole-body				Ruhi et al., 2016
1-hydroxy-ibuprofen	7.70903	Ancylus	Whole-body				Ruhi et al., 2016		Anskjær, G. G., Rendal, C., & Kusk, K. O. (2013). Effect of pH on the toxicity and bioconcentration of sulfadiazine on Daphnia magna. Chemosphere, 91(8), 1183-1188. doi:https://doi.org/10.1016/j.chemosphere.2013.01.029
1-hydroxy-ibuprofen	10.8643	Ancylus	Whole-body				Ruhi et al., 2016		Bhandari, K., & Venables, B. (2011). Ibuprofen bioconcentration and prostaglandin E2 levels in the bluntnose minnow Pimephales notatus. Comparative Biochemistry and Physiology Part C: Toxicology & Pharmacology, 153(2), 251-257. doi:https://doi.org/10.1016/j.cbpc.2010.11.004
1-hydroxy-ibuprofen	7.2778	Hydropsyche	Whole-body				Ruhi et al., 2016		Boillot, C., Martinez Bueno, M. J., Munaron, D., Le Dreau, M., Mathieu, O., David, A., . . . Gomez, E. (2015). In vivo exposure of marine mussels to carbamazepine and 10-hydroxy-10,11-dihydro-carbamazepine: Bioconcentration and metabolization. Science of The Total Environment, 532, 564-570. doi:https://doi.org/10.1016/j.scitotenv.2015.05.067
1-hydroxy-ibuprofen	7.70903	Hydropsyche	Whole-body				Ruhi et al., 2016		Bringolf, R. B., Heltsley, R. M., Newton, T. J., Eads, C. B., Fraley, S. J., Shea, D., & Cope, W. G. (2010). Environmental occurrence and reproductive effects of the pharmaceutical fluoxetine in native freshwater mussels. Environmental Toxicology and Chemistry, 29(6), 1311-1318. doi:doi:10.1002/etc.157
1-hydroxy-ibuprofen	10.8643	Hydropsyche	Whole-body				Ruhi et al., 2016		Brown, J. N., Paxéus, N., Förlin, L., & Larsson, D. G. J. (2007). Variations in bioconcentration of human pharmaceuticals from sewage effluents into fish blood plasma. Environmental Toxicology and Pharmacology, 24(3), 267-274. doi:https://doi.org/10.1016/j.etap.2007.06.005
1-hydroxy-ibuprofen	7.2778	Phagocata	Whole-body				Ruhi et al., 2016		Contardo-Jara, V., Lorenz, C., Pflugmacher, S., Nützmann, G., Kloas, W., & Wiegand, C. (2011). Exposure to human pharmaceuticals Carbamazepine, Ibuprofen and Bezafibrate causes molecular effects in Dreissena polymorpha. Aquatic Toxicology, 105(3), 428-437. doi:https://doi.org/10.1016/j.aquatox.2011.07.017
1-hydroxy-ibuprofen	7.70903	Phagocata	Whole-body				Ruhi et al., 2016		Cuklev, F., Kristiansson, E., Fick, J., Asker, N., Förlin, L., & Larsson, D. G. J. (2011). Diclofenac in fish: Blood plasma levels similar to human therapeutic levels affect global hepatic gene expression. Environmental Toxicology and Chemistry, 30(9), 2126-2134. doi:doi:10.1002/etc.599
1-hydroxy-ibuprofen	10.8643	Phagocata	Whole-body				Ruhi et al., 2016		de Solla, S. R., Gilroy, È. A. M., Klinck, J. S., King, L. E., McInnis, R., Struger, J., . . . Gillis, P. L. (2016). Bioaccumulation of pharmaceuticals and personal care products in the unionid mussel Lasmigona costata in a river receiving wastewater effluent. Chemosphere, 146, 486-496. doi:https://doi.org/10.1016/j.chemosphere.2015.12.022
5-Fluorouracil				6.48	Gammarus pulex	Whole-body	Meredith-Williams et al., 2012		Ding, J., Lu, G., Li, S., Nie, Y., & Liu, J. (2015). Biological fate and effects of propranolol in an experimental aquatic food chain. Science of The Total Environment, 532, 31-39. doi:https://doi.org/10.1016/j.scitotenv.2015.06.002
5-Fluorouracil				0.132	Notonecta glauca	Whole-body	Meredith-Williams et al., 2012		Ding, J., Lu, G., Liu, J., Yang, H., & Li, Y. (2016). Uptake, depuration, and bioconcentration of two pharmaceuticals, roxithromycin and propranolol, in Daphnia magna. Ecotoxicology and Environmental Safety, 126, 85-93. doi:https://doi.org/10.1016/j.ecoenv.2015.12.020
Amitriptyline	6028	Lasmigona costata	Whole-body				Solla et al., 2016		Du, B., Haddad, S. P., Scott, W. C., Chambliss, C. K., & Brooks, B. W. (2015). Pharmaceutical bioaccumulation by periphyton and snails in an effluent-dependent stream during an extreme drought. Chemosphere, 119, 927-934. doi:https://doi.org/10.1016/j.chemosphere.2014.08.044
Amitriptyline				78	Salvelinus fontinali	Liver	Lajeunesse et al., 2011		Fick, J., Lindberg, R. H., Parkkonen, J., Arvidsson, B., Tysklind, M., & Larsson, D. G. J. (2010). Therapeutic Levels of Levonorgestrel Detected in Blood Plasma of Fish: Results from Screening Rainbow Trout Exposed to Treated Sewage Effluents. Environmental science & technology, 44(7), 2661-2666. doi:10.1021/es903440m
Amlodipine	6566	Lasmigona costata	Whole-body				Solla et al., 2016		Gao, L., Shi, Y., Li, W., Liu, J., & Cai, Y. (2012). Occurrence, distribution and bioaccumulation of antibiotics in the Haihe River in China. Journal of Environmental Monitoring, 14(4), 1247-1254.
Amphetamine	182.9	Lasmigona costata	Whole-body				Solla et al., 2016		Garcia, S. N., Foster, M., Constantine, L. A., & Huggett, D. B. (2012). Field and laboratory fish tissue accumulation of the anti-convulsant drug carbamazepine. Ecotoxicology and Environmental Safety, 84, 207-211. doi:https://doi.org/10.1016/j.ecoenv.2012.07.013
Atenolol				0.08 - 0.13	Gambusia affinis	Whole-body	Valdés et al., 2014		Gilroy, È. A. M., Klinck, J. S., Campbell, S. D., McInnis, R., Gillis, P. L., & de Solla, S. R. (2014). Toxicity and bioconcentration of the pharmaceuticals moxifloxacin, rosuvastatin, and drospirenone to the unionid mussel Lampsilis siliquoidea. Science of The Total Environment, 487, 537-544. doi:https://doi.org/10.1016/j.scitotenv.2014.03.051
Azithromycin	204.3	Lasmigona costata	Whole-body				Solla et al., 2016		Gomez, E., Bachelot, M., Boillot, C., Munaron, D., Chiron, S., Casellas, C., & Fenet, H. (2012). Bioconcentration of two pharmaceuticals (benzodiazepines) and two personal care products (UV filters) in marine mussels (Mytilus galloprovincialis) under controlled laboratory conditions. Environmental Science and Pollution Research, 19(7), 2561-2569. doi:10.1007/s11356-012-0964-3
Bezafibrate	4.86407	Ancylus	Whole-body				Ruhi et al., 2016		Grabicova, K., Lindberg, R. H., Östman, M., Grabic, R., Randak, T., Joakim Larsson, D. G., & Fick, J. (2014). Tissue-specific bioconcentration of antidepressants in fish exposed to effluent from a municipal sewage treatment plant. Science of The Total Environment, 488-489, 46-50. doi:https://doi.org/10.1016/j.scitotenv.2014.04.052
Bezafibrate	5.47016	Ancylus	Whole-body				Ruhi et al., 2016		Hou, X., Shen, J., Zhang, S., Jiang, H., & Coats, J. R. (2003). Bioconcentration and Elimination of Sulfamethazine and Its Main Metabolite in Sturgeon (Acipenser schrenkii). Journal of Agricultural and Food Chemistry, 51(26), 7725-7729. doi:10.1021/jf030492+
Bezafibrate	7.78037	Ancylus	Whole-body				Ruhi et al., 2016		Jeong, T.-Y., Kim, T.-H., & Kim, S. D. (2016). Bioaccumulation and biotransformation of the beta-blocker propranolol in multigenerational exposure to Daphnia magna. Environmental Pollution, 216, 811-818. doi:https://doi.org/10.1016/j.envpol.2016.06.051
Bezafibrate	4.86407	Hydropsyche	Whole-body				Ruhi et al., 2016		Jonsson, M., Fick, J., Klaminder, J., & Brodin, T. (2014). Antihistamines and aquatic insects: Bioconcentration and impacts on behavior in damselfly larvae (Zygoptera). Science of The Total Environment, 472, 108-111. doi:https://doi.org/10.1016/j.scitotenv.2013.10.104
Bezafibrate	5.47016	Hydropsyche	Whole-body				Ruhi et al., 2016		Kallio, J.-M., Lahti, M., Oikari, A., & Kronberg, L. (2010). Metabolites of the Aquatic Pollutant Diclofenac in Fish Bile. Environmental science & technology, 44(19), 7213-7219. doi:10.1021/es903402c
Bezafibrate	7.78037	Hydropsyche	Whole-body				Ruhi et al., 2016		Kim, H. Y., Jeon, J., Hollender, J., Yu, S., & Kim, S. D. (2014). Aqueous and dietary bioaccumulation of antibiotic tetracycline in D. magna and its multigenerational transfer. Journal of Hazardous Materials, 279, 428-435. doi:https://doi.org/10.1016/j.jhazmat.2014.07.031
Bezafibrate	4.86407	Phagocata	Whole-body				Ruhi et al., 2016		Klosterhaus, S. L., Grace, R., Hamilton, M. C., & Yee, D. (2013). Method validation and reconnaissance of pharmaceuticals, personal care products, and alkylphenols in surface waters, sediments, and mussels in an urban estuary. Environment International, 54, 92-99. doi:https://doi.org/10.1016/j.envint.2013.01.009
Bezafibrate	5.47016	Phagocata	Whole-body				Ruhi et al., 2016		Lagesson, A., Fahlman, J., Brodin, T., Fick, J., Jonsson, M., Byström, P., & Klaminder, J. (2016). Bioaccumulation of five pharmaceuticals at multiple trophic levels in an aquatic food web - Insights from a field experiment. Science of The Total Environment, 568, 208-215. doi:https://doi.org/10.1016/j.scitotenv.2016.05.206
Bezafibrate	7.78037	Phagocata	Whole-body				Ruhi et al., 2016		Lahti, M., Brozinski, J. M., Jylhä, A., Kronberg, L., & Oikari, A. (2011). Uptake from water, biotransformation, and biliary excretion of pharmaceuticals by rainbow trout. Environmental Toxicology and Chemistry, 30(6), 1403-1411. doi:doi:10.1002/etc.501
Bezafibrate	<5.6 - <17	Oncorhynchus mykiss	Plasma				Fick et al., 2010		Lajeunesse, A., Gagnon, C., Gagné, F., Louis, S., Čejka, P., & Sauvé, S. (2011). Distribution of antidepressants and their metabolites in brook trout exposed to municipal wastewaters before and after ozone treatment – Evidence of biological effects. Chemosphere, 83(4), 564-571. doi:https://doi.org/10.1016/j.chemosphere.2010.12.026
Bisoprolol				<0.01 - 0.02	Onchorhyncus mykiss	Plasma	Lahti et al., 2011		Le Bris, H., & Pouliquen, H. (2004). Experimental study on the bioaccumulation of oxytetracycline and oxolinic acid by the blue mussel (Mytilus edulis). An evaluation of its ability to bio-monitor antibiotics in the marine environment. Marine Pollution Bulletin, 48(5), 434-440. doi:https://doi.org/10.1016/j.marpolbul.2003.08.018
Caffeine	200	Planorbid	Whole-body				Du et al., 2015		Li, W., Shi, Y., Gao, L., Liu, J., & Cai, Y. (2012). Occurrence of antibiotics in water, sediments, aquatic plants, and animals from Baiyangdian Lake in North China. Chemosphere, 89(11), 1307-1315. doi:https://doi.org/10.1016/j.chemosphere.2012.05.079
Caffeine				2	Gambusia holbrooki	Whole-body	Wang and Gardinali et al., 2013		Liu, J., Lu, G., Wang, Y., Yan, Z., Yang, X., Ding, J., & Jiang, Z. (2014). Bioconcentration, metabolism, and biomarker responses in freshwater fish Carassius auratus exposed to roxithromycin. Chemosphere, 99, 102-108. doi:https://doi.org/10.1016/j.chemosphere.2013.10.036
Carbamazepine	241	Bellamya sp	Whole-body				Xie et al., 2015		Liu, J., Lu, G., Xie, Z., Zhang, Z., Li, S., & Yan, Z. (2015). Occurrence, bioaccumulation and risk assessment of lipophilic pharmaceutically active compounds in the downstream rivers of sewage treatment plants. Science of The Total Environment, 511, 54-62. doi:https://doi.org/10.1016/j.scitotenv.2014.12.033
Carbamazepine	3.4	Exopalaemon modestus	Whole-body				Xie et al., 2015		Liu, J., Lu, G., Yang, H., Yan, Z., Wang, Y., & Wang, P. (2016). Bioconcentration and metabolism of ketoconazole and effects on multi-biomarkers in crucian carp (Carassius auratus). Chemosphere, 150, 145-151. doi:https://doi.org/10.1016/j.chemosphere.2016.02.033
Carbamazepine	133	Carassius auratus	Muscle				Xie et al., 2015		Mehinto, A. C., Hill, E. M., & Tyler, C. R. (2010). Uptake and Biological Effects of Environmentally Relevant Concentrations of the Nonsteroidal Anti-inflammatory Pharmaceutical Diclofenac in Rainbow Trout (Oncorhynchus mykiss). Environmental science & technology, 44(6), 2176-2182. doi:10.1021/es903702m
Carbamazepine	210	Cyprinus carpio	Muscle				Xie et al., 2015		Memmert, U., Peither, A., Burri, R., Weber, K., Schmidt, T., Sumpter John, P., & Hartmann, A. (2013). Diclofenac: New data on chronic toxicity and bioconcentration in fish. Environmental Toxicology and Chemistry, 32(2), 442-452. doi:10.1002/etc.2085
Carbamazepine	132	Coilia ectenes	Muscle				Xie et al., 2015		Meredith-Williams, M., Carter, L. J., Fussell, R., Raffaelli, D., Ashauer, R., & Boxall, A. B. A. (2012). Uptake and depuration of pharmaceuticals in aquatic invertebrates. Environmental Pollution, 165, 250-258. doi:https://doi.org/10.1016/j.envpol.2011.11.029
Carbamazepine	265	Pelteobagrus fulvidraco	Muscle				Xie et al., 2015		Miller, T. H., Bury, N. R., Owen, S. F., & Barron, L. P. (2017). Uptake, biotransformation and elimination of selected pharmaceuticals in a freshwater invertebrate measured using liquid chromatography tandem mass spectrometry. Chemosphere, 183, 389-400. doi:https://doi.org/10.1016/j.chemosphere.2017.05.083
Carbamazepine	2750	Hemiculter leucisculus	Liver				Liu et al., 2015		Miller, T. H., McEneff, G. L., Stott, L. C., Owen, S. F., Bury, N. R., & Barron, L. P. (2016). Assessing the reliability of uptake and elimination kinetics modelling approaches for estimating bioconcentration factors in the freshwater invertebrate, Gammarus pulex. Science of The Total Environment, 547, 396-404. doi:https://doi.org/10.1016/j.scitotenv.2015.12.145
Carbamazepine	1000	Hemiculter leucisculus	Brain				Liu et al., 2015		Mimeault, C., Woodhouse, A. J., Miao, X. S., Metcalfe, C. D., Moon, T. W., & Trudeau, V. L. (2005). The human lipid regulator, gemfibrozil bioconcentrates and reduces testosterone in the goldfish, Carassius auratus. Aquatic Toxicology, 73(1), 44-54. doi:https://doi.org/10.1016/j.aquatox.2005.01.009
Carbamazepine	174	Hemiculter leucisculus	Muscle				Liu et al., 2015		Molina-Fernandez, N., Perez-Conde, C., Rainieri, S., & Sanz-Landaluze, J. (2017). Method for quantifying NSAIDs and clofibric acid in aqueous samples, lumpfish (Cyclopterus lumpus) roe, and zebrafish (Danio rerio) eleutheroembryos and evaluation of their bioconcentration in zebrafish eleutheroembryos. Environmental Science and Pollution Research, 24(12), 10907-10918. doi:10.1007/s11356-016-6671-8
Carbamazepine	565	Hemiculter leucisculus	Gill				Liu et al., 2015		Nallani, G. C., Paulos, P. M., Constantine, L. A., Venables, B. J., & Huggett, D. B. (2011). Bioconcentration of ibuprofen in fathead minnow (Pimephales promelas) and channel catfish (Ictalurus punctatus). Chemosphere, 84(10), 1371-1377. doi:https://doi.org/10.1016/j.chemosphere.2011.05.008
Carbamazepine	615	Hemiculter leucisculus	Liver				Liu et al., 2015		Nallani, G., Venables, B., Constantine, L., & Huggett, D. (2016). Comparison of Measured and Predicted Bioconcentration Estimates of Pharmaceuticals in Fish Plasma and Prediction of Chronic Risk. Bulletin of Environmental Contamination and Toxicology, 96(5), 580-584. doi:10.1007/s00128-016-1782-y
Carbamazepine	385	Hemiculter leucisculus	Brain				Liu et al., 2015		Nichols John, W., Du‌, B., Berninger‌ Jason, P., Connors Kristin, A., Chambliss‌, C. K., Erickson Russell, J., . . . Brooks Bryan, W. (2015). Observed and modeled effects of pH on bioconcentration of diphenhydramine, a weakly basic pharmaceutical, in fathead minnows. Environmental Toxicology and Chemistry, 34(6), 1425-1435. doi:10.1002/etc.2948
Carbamazepine	5	Hemiculter leucisculus	Muscle				Liu et al., 2015		Overturf, C. L., Overturf, M. D., & Huggett, D. B. (2016). Bioconcentration and endocrine disruption effects of diazepam in channel catfish, Ictalurus punctatus. Comparative Biochemistry and Physiology Part C: Toxicology & Pharmacology, 183-184, 46-52. doi:https://doi.org/10.1016/j.cbpc.2016.02.001
Carbamazepine	269	Hemiculter leucisculus	Gill				Liu et al., 2015		Paterson, G., & Metcalfe, C. D. (2008). Uptake and depuration of the anti-depressant fluoxetine by the Japanese medaka (Oryzias latipes). Chemosphere, 74(1), 125-130. doi:https://doi.org/10.1016/j.chemosphere.2008.08.022
Carbamazepine	836	Carassius auratus	Liver				Liu et al., 2015		Ruhí, A., Acuña, V., Barceló, D., Huerta, B., Mor, J.-R., Rodríguez-Mozaz, S., & Sabater, S. (2016). Bioaccumulation and trophic magnification of pharmaceuticals and endocrine disruptors in a Mediterranean river food web. Science of The Total Environment, 540, 250-259. doi:https://doi.org/10.1016/j.scitotenv.2015.06.009
Carbamazepine	400	Carassius auratus	Brain				Liu et al., 2015		Schwaiger, J., Ferling, H., Mallow, U., Wintermayr, H., & Negele, R. D. (2004). Toxic effects of the non-steroidal anti-inflammatory drug diclofenac: Part I: histopathological alterations and bioaccumulation in rainbow trout. Aquatic Toxicology, 68(2), 141-150. doi:https://doi.org/10.1016/j.aquatox.2004.03.014
Carbamazepine	36	Carassius auratus	Muscle				Liu et al., 2015		Steinbach, C., Fedorova, G., Prokes, M., Grabicova, K., Machova, J., Grabic, R., . . . Kroupova, H. K. (2013). Toxic effects, bioconcentration and depuration of verapamil in the early life stages of common carp (Cyprinus carpio L.). Science of The Total Environment, 461-462, 198-206. doi:https://doi.org/10.1016/j.scitotenv.2013.05.002
Carbamazepine	200	Carassius auratus	Gill				Liu et al., 2015		Tanoue, R., Nomiyama, K., Nakamura, H., Hayashi, T., Kim, J.-W., Isobe, T., . . . Tanabe, S. (2014). Simultaneous determination of polar pharmaceuticals and personal care products in biological organs and tissues. Journal of Chromatography A, 1355, 193-205. doi:https://doi.org/10.1016/j.chroma.2014.06.016
Carbamazepine	121	Carassius auratus	Liver				Liu et al., 2015		Togunde, O. P., Oakes, K. D., Servos, M. R., & Pawliszyn, J. (2012). Determination of Pharmaceutical Residues in Fish Bile by Solid-Phase Microextraction Couple with Liquid Chromatography-Tandem Mass Spectrometry (LC/MS/MS). Environmental science & technology, 46(10), 5302-5309. doi:10.1021/es203758n
Carbamazepine	64	Carassius auratus	Brain				Liu et al., 2015		Valdés, M. E., Amé, M. V., Bistoni, M. d. l. A., & Wunderlin, D. A. (2014). Occurrence and bioaccumulation of pharmaceuticals in a fish species inhabiting the Suquía River basin (Córdoba, Argentina). Science of The Total Environment, 472, 389-396. doi:https://doi.org/10.1016/j.scitotenv.2013.10.124
Carbamazepine	6	Carassius auratus	Muscle				Liu et al., 2015		Valdés, M. E., Huerta, B., Wunderlin, D. A., Bistoni, M. A., Barceló, D., & Rodriguez-Mozaz, S. (2016). Bioaccumulation and bioconcentration of carbamazepine and other pharmaceuticals in fish under field and controlled laboratory experiments. Evidences of carbamazepine metabolization by fish. Science of The Total Environment, 557-558, 58-67. doi:https://doi.org/10.1016/j.scitotenv.2016.03.045
Carbamazepine				0.6 - 0.26	Oncorhynchus mykiss	Bile	Togunde et al., 2012		Vernouillet, G., Eullaffroy, P., Lajeunesse, A., Blaise, C., Gagné, F., & Juneau, P. (2010). Toxic effects and bioaccumulation of carbamazepine evaluated by biomarkers measured in organisms of different trophic levels. Chemosphere, 80(9), 1062-1068. doi:https://doi.org/10.1016/j.chemosphere.2010.05.010
Carbamazepine				0.07 - 0.16	Oncorhynchus mykiss	Muscle	Togunde et al., 2012		Wang, J., & Gardinali Piero, R. (2013). Uptake and depuration of pharmaceuticals in reclaimed water by mosquito fish (Gambusia holbrooki): A worst‐case, multiple‐exposure scenario. Environmental Toxicology and Chemistry, 32(8), 1752-1758. doi:10.1002/etc.2238
Carbamazepine	3.6	Planorbid	Whole-body				Du et al., 2015		Xie, Z., Lu, G., Hou, K., Qin, D., Yan, Z., & Chen, W. (2016). Bioconcentration, metabolism and effects of diphenhydramine on behavioral and biochemical markers in crucian carp (Carassius auratus). Science of The Total Environment, 544, 400-409. doi:https://doi.org/10.1016/j.scitotenv.2015.11.132
Carbamazepine	90 - 322	Geukensia demissa	Whole-body				Klosterhaus et al., 2013		Xie, Z., Lu, G., Liu, J., Yan, Z., Ma, B., Zhang, Z., & Chen, W. (2015). Occurrence, bioaccumulation, and trophic magnification of pharmaceutically active compounds in Taihu Lake, China. Chemosphere, 138, 140-147. doi:https://doi.org/10.1016/j.chemosphere.2015.05.086
Carbamazepine	1.27057	Ancylus	Whole-body				Ruhi et al., 2016		Zhang, X., Oakes, K. D., Cui, S., Bragg, L., Servos, M. R., & Pawliszyn, J. (2010). Tissue-Specific In Vivo Bioconcentration of Pharmaceuticals in Rainbow Trout (Oncorhynchus mykiss) Using Space-Resolved Solid-Phase Microextraction. Environmental science & technology, 44(9), 3417-3422. doi:10.1021/es903064t
Carbamazepine	1.40929	Ancylus	Whole-body				Ruhi et al., 2016		Zhao, J.-L., Liu, Y.-S., Liu, W.-R., Jiang, Y.-X., Su, H.-C., Zhang, Q.-Q., . . . Ying, G.-G. (2015). Tissue-specific bioaccumulation of human and veterinary antibiotics in bile, plasma, liver and muscle tissues of wild fish from a highly urbanized region. Environmental Pollution, 198, 15-24. doi:https://doi.org/10.1016/j.envpol.2014.12.026
Carbamazepine	1.99986	Ancylus	Whole-body				Ruhi et al., 2016		Zhao, S., Wang, X., Li, Y., & Lin, J. (2016). Bioconcentration, metabolism, and biomarker responses in marine medaka (Oryzias melastigma) exposed to sulfamethazine. Aquatic Toxicology, 181, 29-36. doi:https://doi.org/10.1016/j.aquatox.2016.10.026
Carbamazepine	1.27057	Hydropsyche	Whole-body				Ruhi et al., 2016
Carbamazepine	1.40929	Hydropsyche	Whole-body				Ruhi et al., 2016
Carbamazepine	1.99986	Hydropsyche	Whole-body				Ruhi et al., 2016
Carbamazepine	1.27057	Phagocata	Whole-body				Ruhi et al., 2016
Carbamazepine	1.40929	Phagocata	Whole-body				Ruhi et al., 2016
Carbamazepine	1.99986	Phagocata	Whole-body				Ruhi et al., 2016
Carbamazepine				12.6	Thamnocephalus platyurus	Whole-body	Vernouillet et al., 2010
Carbamazepine				5	Jenynsia multidentata	Gill	Valdés et al., 2016
Carbamazepine				5	Jenynsia multidentata	Intestine	Valdés et al., 2016
Carbamazepine				9	Jenynsia multidentata	Liver	Valdés et al., 2016
Carbamazepine				9	Jenynsia multidentata	Brain	Valdés et al., 2016
Carbamazepine				6	Jenynsia multidentata	Muscle	Valdés et al., 2016
Carbamazepine	43 - 208	Gambusia affinis	Whole-body				Valdés et al., 2016
Carbamazepine				0.7 - 0.9	Gambusia affinis	Whole-body	Valdés et al., 2014
Carbamazepine				7.094	Gammarus pulex	Whole-body	Meredith-Williams et al., 2012
Carbamazepine				0.244	Notonecta glauca	Whole-body	Meredith-Williams et al., 2012
Carbamazepine	0.52	Cyprinus carpio	Plasma				Tanoue et al., 2014
Carbamazepine	0.88	Cyprinus carpio	Brain				Tanoue et al., 2014
Carbamazepine				0.52	Onchorhyncus mykiss	Muscle	Zhang et al., 2010
Carbamazepine				4.16	Onchorhyncus mykiss	Adipose	Zhang et al., 2010
Carbamazepine				1.4	Gambusia holbrooki	Whole-body	Wang and Gardinali et al., 2013
Carbamazepine				1.9	Pimephales notatus	Muscle	Garcia et al., 2012
Carbamazepine				4.6	Pimephales notatus	Liver	Garcia et al., 2012
Carbamazepine				1.8	Ictalurus punctatus	Muscle	Garcia et al., 2012
Carbamazepine				1.5	Ictalurus punctatus	Liver	Garcia et al., 2012
Carbamazepine				7.1	Ictalurus punctatus	Plasma	Garcia et al., 2012
Carbamazepine				1.6	Ictalurus punctatus	Brain	Garcia et al., 2012
Carbamazepine	2.8	Oreochromis niloticus	Muscle				Garcia et al., 2012
Carbamazepine	3.8	Oreochromis niloticus	Liver				Garcia et al., 2012
Carbamazepine	2.5	Oreochromis niloticus	Plasma				Garcia et al., 2012
Carbamazepine				17 - 90	Dreissena polymorpha	Whole-body	Contardo-Jara et al., 2011
Carbamazepine				3.9	Mytillus galloprovincialis	Whole-body	Boillot et al., 2015
Carbamazepine				0.3 - 0.4	Onchorhyncus mykiss	Plasma	Lahti et al., 2011
Carbamazepine				25	Gammarus pulex	Whole-body	Miller et al., 2017
Carbamazepine	0.8 - 4.2	Oncorhynchus mykiss	Plasma				Fick et al., 2010
Carvedilol				270.8	Gammarus pulex	Whole-body	Meredith-Williams et al., 2012
Carvedilol				1.596	Notonecta glauca	Whole-body	Meredith-Williams et al., 2012
Carvedilol				57.3	Planorbarius corneus	Whole-body	Meredith-Williams et al., 2012
Celecoxib	170	Planorbid	Whole-body				Du et al., 2015
Chlorteracycline	135	Multiple fish species	Liver				Zhao et al., 2015
Cilazapril	>100 - >700	Oncorhynchus mykiss	Plasma				Fick et al., 2010
Ciprofloxacin	0	Megalobrama amblycephala	Muscle				Li et al., 2012
Ciprofloxacin	132	Carassius auratus	Muscle				Li et al., 2012
Ciprofloxacin	0	Cyprinus carpio	Muscle				Li et al., 2012
Ciprofloxacin	485	Hypophthalmichthys molitrix	Muscle				Li et al., 2012
Ciprofloxacin	0	Palinuridae	Whole-body				Li et al., 2012
Ciprofloxacin	1990	Viviparus	Whole-body				Li et al., 2012
Ciprofloxacin	0	Misgurnus anguillicaudatus	Muscle				Li et al., 2012
Ciprofloxacin	0	Pelteobagrus fulvidraco	Muscle				Li et al., 2012
Ciprofloxacin	219	Eriocheir sinensis	Whole-body				Li et al., 2012
Ciprofloxacin	0	Pseudorasbora parva	Muscle				Li et al., 2012
Ciprofloxacin	1880	Macrobrachium nipponense	Whole-body				Li et al., 2012
Ciprofloxacin	8128 - 28184	Multiple fish species	Bile				Zhao et al., 2015
Ciprofloxacin	1288	Multiple fish species	Plasma				Zhao et al., 2015
Ciprofloxacin	468 - 525	Multiple fish species	Muscle				Zhao et al., 2015
Ciprofloxacin	3262	Carassius auratus	Muscle				Gao et al., 2012
Citalopram				47	Onchorhyncus mykiss	Liver	Grabicova et al., 2014
Citalopram				9	Onchorhyncus mykiss	Brain	Grabicova et al., 2014
Citalopram				<7	Onchorhyncus mykiss	Plasma	Grabicova et al., 2014
Citalopram				<7	Onchorhyncus mykiss	Muscle	Grabicova et al., 2014
Citalopram				39	Salvelinus fontinali	Liver	Lajeunesse et al., 2011
Citalopram				17	Salvelinus fontinali	Brain	Lajeunesse et al., 2011
Clarithromycin	27	Lasmigona costata	Whole-body				Solla et al., 2016
Clofibric acid				2.3 - 7.4	Danio rerio	Whole-body	Molina-Fernandez et al., 2017
Clozapine				71	Pimephales promelas	Muscle	Nallani et al., 2016
Clozapine				375	Pimephales promelas	Brain	Nallani et al., 2016
Clozapine				556	Pimephales promelas	Kidney	Nallani et al., 2016
Clozapine				605	Pimephales promelas	Liver	Nallani et al., 2016
Clozapine				830	Pimephales promelas	Gill	Nallani et al., 2016
Clozapine				30.5	Ictalurus punctatus	Plasma	Nallani et al., 2016
Clozapine				81	Ictalurus punctatus	Muscle	Nallani et al., 2016
Clozapine				392	Ictalurus punctatus	Brain	Nallani et al., 2016
Clozapine				501	Ictalurus punctatus	Gill	Nallani et al., 2016
Clozapine				958	Ictalurus punctatus	Kidney	Nallani et al., 2016
Clozapine				1048	Ictalurus punctatus	Liver	Nallani et al., 2016
Cocaine	334.2	Lasmigona costata	Whole-body				Solla et al., 2016
Codeine	44.43	Lasmigona costata	Whole-body				Solla et al., 2016
Dehydronifedipine	290 - 764	Geukensia demissa	Whole-body				Klosterhaus et al., 2013
Desmethylsertraline	16000	Planorbid	Whole-body				Du et al., 2015
Desmethylsertraline				12250	Salvelinus fontinali	Liver	Lajeunesse et al., 2011
Desmethylsertraline				2476	Salvelinus fontinali	Brain	Lajeunesse et al., 2011
Desmethylsertraline				500	Salvelinus fontinali	Muscle	Lajeunesse et al., 2011
Diazepam				37.47	Gammarus pulex	Whole-body	Meredith-Williams et al., 2012
Diazepam				0.98	Notonecta glauca	Whole-body	Meredith-Williams et al., 2012
Diazepam				51	Mytillus galloprovincialis	Whole-body	Gomez et al., 2013
Diazepam				4.36 - 146.25	Ictalurus punctatus	Plasma	Overturf et al., 2016
Diazepam				9.76 - 14.3	Ictalurus punctatus	Liver	Overturf et al., 2016
Diazepam				2.11 - 4.73	Ictalurus punctatus	Muscle	Overturf et al., 2016
Diazepam				4.71 - 45	Ictalurus punctatus	Gonad	Overturf et al., 2016
Diazepam				10.62 - 15	Ictalurus punctatus	Brain	Overturf et al., 2016
Diazepam				41	Gammarus pulex	Whole-body	Miller et al., 2017
Diclofenac	142	Bellamya sp	Whole-body				Xie et al., 2015
Diclofenac	77	Corbiculidae	Whole-body				Xie et al., 2015
Diclofenac	70	Anodonta	Whole-body				Xie et al., 2015
Diclofenac	307	Exopalaemon modestus	Whole-body				Xie et al., 2015
Diclofenac	80	Carassius auratus	Muscle				Xie et al., 2015
Diclofenac	157	Cyprinus carpio	Muscle				Xie et al., 2015
Diclofenac	98	Coilia ectenes	Muscle				Xie et al., 2015
Diclofenac	46	Pelteobagrus fulvidraco	Muscle				Xie et al., 2015
Diclofenac	956	Hemiculter leucisculus	Liver				Liu et al., 2015
Diclofenac	608	Hemiculter leucisculus	Brain				Liu et al., 2015
Diclofenac	34	Hemiculter leucisculus	Liver				Liu et al., 2015
Diclofenac	14	Hemiculter leucisculus	Brain				Liu et al., 2015
Diclofenac	857	Hemiculter leucisculus	Muscle				Liu et al., 2015
Diclofenac	6	Hemiculter leucisculus	Gill				Liu et al., 2015
Diclofenac	16642	Carassius auratus	Liver				Liu et al., 2015
Diclofenac	291	Carassius auratus	Brain				Liu et al., 2015
Diclofenac	18	Carassius auratus	Gill				Liu et al., 2015
Diclofenac	5 - 11	Oncorhynchus mykiss	Plasma	7	Oncorhynchus mykiss	Plasma	Brown et al., 2007
Diclofenac	8.77001	Ancylus	Whole-body				Ruhi et al., 2016
Diclofenac	9.95405	Ancylus	Whole-body				Ruhi et al., 2016
Diclofenac	12.8233	Ancylus	Whole-body				Ruhi et al., 2016
Diclofenac	343.558	Hydropsyche	Whole-body				Ruhi et al., 2016
Diclofenac	484.172	Hydropsyche	Whole-body				Ruhi et al., 2016
Diclofenac	231.206	Hydropsyche	Whole-body				Ruhi et al., 2016
Diclofenac	8.77001	Phagocata	Whole-body				Ruhi et al., 2016
Diclofenac	9.95405	Phagocata	Whole-body				Ruhi et al., 2016
Diclofenac	12.8233	Phagocata	Whole-body				Ruhi et al., 2016
Diclofenac				12 - 2732	Oncorhynchus mykiss	Liver	Schwaiger et al., 2004
Diclofenac				5 - 971	Oncorhynchus mykiss	Kidney	Schwaiger et al., 2004
Diclofenac				3 - 763	Oncorhynchus mykiss	Gill	Schwaiger et al., 2004
Diclofenac				0.3 - 69	Oncorhynchus mykiss	Muscle	Schwaiger et al., 2004
Diclofenac				509 - 657	Oncorhynchus mykiss	Bile	Mehinto et al., 2010
Diclofenac				14	Gammarus pulex	Whole-body	Miller et al., 2015
Diclofenac	4.2	Cyprinus carpio	Plasma				Tanoue et al., 2014
Diclofenac				3 - 5	Onchorhyncus mykiss	Whole-body	Memmert et al., 2013
Diclofenac				2.0 - 7.9	Danio rerio	Whole-body	Molina-Fernandez et al., 2017
Diclofenac				320-950	Onchorhyncus mykiss	Bile	Kallio et al., 2010
Diclofenac				4.9 - 5.7	Onchorhyncus mykiss	Plasma	Lahti et al., 2011
Diclofenac				4.02	Onchorhyncus mykiss	Plasma	Cuklev et al., 2011
Diclofenac				2.54	Onchorhyncus mykiss	Liver	Cuklev et al., 2011
Diclofenac	2.5 - 29	Oncorhynchus mykiss	Plasma				Fick et al., 2010
Diltiazem	48	Planorbid	Whole-body				Du et al., 2015
Diltiazem	36.19	Lasmigona costata	Whole-body				Solla et al., 2016
Diltiazem				16	Gambusia holbrooki	Whole-body	Wang and Gardinali et al., 2013
Diltiazem	24 - <139	Oncorhynchus mykiss	Plasma				Fick et al., 2010
Diphenhydramine	67	Planorbid	Whole-body				Du et al., 2015
Diphenhydramine	118 - 218	Geukensia demissa	Whole-body				Klosterhaus et al., 2013
Diphenhydramine	110 - 1280	Multiple species	Whole-body/Fish Muscle				Lagesson et al., 2016
Diphenhydramine	973.4	Lasmigona costata	Whole-body				Solla et al., 2016
Diphenhydramine	1.3	Cyprinus carpio	Plasma				Tanoue et al., 2014
Diphenhydramine	43	Cyprinus carpio	Liver				Tanoue et al., 2014
Diphenhydramine	13	Cyprinus carpio	Brain				Tanoue et al., 2014
Diphenhydramine				16	Gambusia holbrooki	Whole-body	Wang and Gardinali et al., 2013
Diphenhydramine				4.2 - 53.3	Pimephales promelas	Whole-body	Nichols et al., 2015
Diphenhydramine				58.3 - 148	Carassius auratus	Liver	Xie et al., 2016
Diphenhydramine				26.5 - 81.6	Carassius auratus	Brain	Xie et al., 2016
Diphenhydramine				6.50 - 40.4	Carassius auratus	Gill	Xie et al., 2016
Diphenhydramine				2.41 - 25.1	Carassius auratus	Muscle	Xie et al., 2016
Drosperinone				36	Lampsilis siliquoidea	Whole-body	Gilroy et al., 2014
Enrofloxacin	0	Megalobrama amblycephala	Muscle				Li et al., 2012
Enrofloxacin	1840	Carassius auratus	Muscle				Li et al., 2012
Enrofloxacin	4490	Cyprinus carpio	Muscle				Li et al., 2012
Enrofloxacin	2540	Hypophthalmichthys molitrix	Muscle				Li et al., 2012
Enrofloxacin	1720	Palinuridae	Whole-body				Li et al., 2012
Enrofloxacin	6150	Viviparus	Whole-body				Li et al., 2012
Enrofloxacin	0	Misgurnus anguillicaudatus	Muscle				Li et al., 2012
Enrofloxacin	0	Pelteobagrus fluvidraco	Muscle				Li et al., 2012
Enrofloxacin	3120	Eriocheir sinensis	Whole-body				Li et al., 2012
Enrofloxacin	0	Pseudorasbora parva	Muscle				Li et al., 2012
Enrofloxacin	16700	Macrobrachium nipponense	Whole-body				Li et al., 2012
Enrofloxacin	3981 - 10715	Multiple fish species	Bile				Zhao et al., 2015
Enrofloxacin	1514 - 53703	Multiple fish species	Plasma				Zhao et al., 2015
Enrofloxacin	661 - 11482	Multiple fish species	Liver				Zhao et al., 2015
Enrofloxacin	95 - 1479	Multiple fish species	Muscle				Zhao et al., 2015
Erythromycin	4.4	Bellamya sp	Whole-body				Xie et al., 2015
Erythromycin	32	Corbiculidae	Whole-body				Xie et al., 2015
Erythromycin	32	Carassius auratus	Muscle				Xie et al., 2015
Erythromycin	32	Cyprinus carpio	Muscle				Xie et al., 2015
Erythromycin	3.8	Coilia ectenes	Muscle				Xie et al., 2015
Erythromycin	44	Pelteobagrus fulvidraco	Muscle				Xie et al., 2015
Erythromycin	7900	Hemiculter leucisculus	Liver				Liu et al., 2015
Erythromycin	2900	Hemiculter leucisculus	Brain				Liu et al., 2015
Erythromycin	700	Hemiculter leucisculus	Muscle				Liu et al., 2015
Erythromycin	1200	Hemiculter leucisculus	Gill				Liu et al., 2015
Erythromycin	7559	Hemiculter leucisculus	Liver				Liu et al., 2015
Erythromycin	1088	Hemiculter leucisculus	Brain				Liu et al., 2015
Erythromycin	971	Hemiculter leucisculus	Muscle				Liu et al., 2015
Erythromycin	1412	Hemiculter leucisculus	Gill				Liu et al., 2015
Erythromycin	31	Carassius auratus	Liver				Liu et al., 2015
Erythromycin	226	Carassius auratus	Brain				Liu et al., 2015
Erythromycin	528	Carassius auratus	Muscle				Liu et al., 2015
Erythromycin	1616	Carassius auratus	Gill				Liu et al., 2015
Erythromycin	120	Carassius auratus	Liver				Liu et al., 2015
Erythromycin	160	Carassius auratus	Brain				Liu et al., 2015
Erythromycin	760	Carassius auratus	Muscle				Liu et al., 2015
Erythromycin	1480	Carassius auratus	Gill				Liu et al., 2015
Erythromycin	44.8	Megalobrama amblycephala	Muscle				Li et al., 2012
Erythromycin	29.4	Carassius auratus	Muscle				Li et al., 2012
Erythromycin	34.1	Cyprinus carpio	Muscle				Li et al., 2012
Erythromycin	34.5	Hypophthalmichthys molitrix	Muscle				Li et al., 2012
Erythromycin	54.8	Palinuridae	Whole-body				Li et al., 2012
Erythromycin	0	Viviparus	Whole-body				Li et al., 2012
Erythromycin	43.8	Misgurnus anguillicaudatus	Muscle				Li et al., 2012
Erythromycin	43.9	Pelteobagrus fluvidraco	Muscle				Li et al., 2012
Erythromycin	11.5	Eriocheir sinensis	Whole-body				Li et al., 2012
Erythromycin	25.8	Pseudorasbora parva	Muscle				Li et al., 2012
Erythromycin	17.1	Macrobrachium nipponense	Whole-body				Li et al., 2012
Erythromycin	290	Planorbid	Whole-body				Du et al., 2015
Erythromycin	11 - 54	Geukensia demissa	Whole-body				Klosterhaus et al., 2013
Erythromycin	11 - 1174	Multiple fish species	Bile				Zhao et al., 2015
Erythromycin	2 - 15488	Multiple fish species	Plasma				Zhao et al., 2015
Erythromycin	2 - 91201	Multiple fish species	Liver				Zhao et al., 2015
Erythromycin	0 - 6	Multiple fish species	Muscle				Zhao et al., 2015
Erythromycin	4492	Carassius auratus	Muscle				Gao et al., 2012
Erythromycin				0.02 - 72.2	Carassius auratus	Muscle	Liu et al., 2014
Erythromycin				0.08 - 2.73	Carassius auratus	Gill	Liu et al., 2014
Erythromycin				0.05 - 2.18	Carassius auratus	Liver	Liu et al., 2014
Erythromycin				0.003 - 0.18	Carassius auratus	Bile	Liu et al., 2014
Fexofenadine				120	Zygoptera larvae	Whole-body	Jonsson et al., 2014
Fexofenadine	<3.4 - < 13	Oncorhynchus mykiss	Plasma				Fick et al., 2010
Fleroxacin	4130	Megalobrama amblycephala	Muscle				Li et al., 2012
Fleroxacin	504	Carassius auratus	Muscle				Li et al., 2012
Fleroxacin	0	Cyprinus carpio	Muscle				Li et al., 2012
Fleroxacin	2120	Hypophthalmichthys molitrix	Muscle				Li et al., 2012
Fleroxacin	0	Palinuridae	Whole-body				Li et al., 2012
Fleroxacin	2000	Viviparus	Whole-body				Li et al., 2012
Fleroxacin	246	Misgurnus anguillicaudatus	Muscle				Li et al., 2012
Fleroxacin	0	Pelteobagrus fluvidraco	Muscle				Li et al., 2012
Fleroxacin	0	Eriocheir sinensis	Whole-body				Li et al., 2012
Fleroxacin	0	Pseudorasbora parva	Muscle				Li et al., 2012
Fleroxacin	4050	Macrobrachium nipponense	Whole-body				Li et al., 2012
Fluoxetine				83-481	Oncorhynchus mykiss	Bile	Togunde et al., 2012
Fluoxetine				3 - 63	Oncorhynchus mykiss	Muscle	Togunde et al., 2012
Fluoxetine	753	Pimephales promelas	Muscle				Togunde et al., 2012
Fluoxetine	3000	Planorbid	Whole-body				Du et al., 2015
Fluoxetine	125 - 1347	Elliptio complanata	Whole-body				Bringolf et al., 2010
Fluoxetine				74 - 80	Oryzias latipes	Whole-body	Paterson and Metcalfe, 2008
Fluoxetine				185900	Gammarus pulex	Whole-body	Meredith-Williams et al., 2012
Fluoxetine				1.387	Notonecta glauca	Whole-body	Meredith-Williams et al., 2012
Fluoxetine				58.98	Onchorhyncus mykiss	Muscle	Zhang et al., 2010
Fluoxetine				143.36	Onchorhyncus mykiss	Adipose	Zhang et al., 2010
Fluoxetine				<337	Onchorhyncus mykiss	Liver	Grabicova et al., 2014
Fluoxetine				<51	Onchorhyncus mykiss	Brain	Grabicova et al., 2014
Fluoxetine				<84	Onchorhyncus mykiss	Plasma	Grabicova et al., 2014
Fluoxetine				<84	Onchorhyncus mykiss	Muscle	Grabicova et al., 2014
Fluoxetine				345	Salvelinus fontinali	Liver	Lajeunesse et al., 2011
Fluoxetine				138	Salvelinus fontinali	Brain	Lajeunesse et al., 2011
Fluoxetine				224	Salvelinus fontinali	Muscle	Lajeunesse et al., 2011
Formoterol				14	Gammarus pulex	Whole-body	Miller et al., 2015
Gemfibrozil	2 - 199	Oncorhynchus mykiss	Plasma	63	Oncorhynchus mykiss	Plasma	Brown et al., 2007
Gemfibrozil	0.262422	Ancylus	Whole-body				Ruhi et al., 2016
Gemfibrozil	0.337287	Ancylus	Whole-body				Ruhi et al., 2016
Gemfibrozil	0.477529	Ancylus	Whole-body				Ruhi et al., 2016
Gemfibrozil	0.262422	Hydropsyche	Whole-body				Ruhi et al., 2016
Gemfibrozil	0.337287	Hydropsyche	Whole-body				Ruhi et al., 2016
Gemfibrozil	0.477529	Hydropsyche	Whole-body				Ruhi et al., 2016
Gemfibrozil	153.815	Phagocata	Whole-body				Ruhi et al., 2016
Gemfibrozil	0.337287	Phagocata	Whole-body				Ruhi et al., 2016
Gemfibrozil	0.477529	Phagocata	Whole-body				Ruhi et al., 2016
Gemfibrozil	25.59	Lasmigona costata	Whole-body				Solla et al., 2016
Gemfibrozil				0.4	Onchorhyncus mykiss	Muscle	Zhang et al., 2010
Gemfibrozil				20.75	Onchorhyncus mykiss	Adipose	Zhang et al., 2010
Gemfibrozil				113	Carassius auratus	Plasma	Mimeault et al., 2005
Haloperidol	3.2	Oncorhynchus mykiss	Plasma				Fick et al., 2010
Hydrochlorothiazide	0.160694	Ancylus	Whole-body				Ruhi et al., 2016
Hydrochlorothiazide	0.169044	Ancylus	Whole-body				Ruhi et al., 2016
Hydrochlorothiazide	0.225944	Ancylus	Whole-body				Ruhi et al., 2016
Hydrochlorothiazide	0.160694	Hydropsyche	Whole-body				Ruhi et al., 2016
Hydrochlorothiazide	0.169044	Hydropsyche	Whole-body				Ruhi et al., 2016
Hydrochlorothiazide	0.225944	Hydropsyche	Whole-body				Ruhi et al., 2016
Hydrochlorothiazide	0.160694	Phagocata	Whole-body				Ruhi et al., 2016
Hydrochlorothiazide	0.169044	Phagocata	Whole-body				Ruhi et al., 2016
Hydrochlorothiazide	0.225944	Phagocata	Whole-body				Ruhi et al., 2016
Hydroxyzine	1050 - 96000	Multiple species	Whole-body/Fish Muscle				Lagesson et al., 2016
Hydroxyzine				2000	Zygoptera larvae	Whole-body	Jonsson et al., 2014
Ibuprofen	229	Bellamya sp	Whole-body				Xie et al., 2015
Ibuprofen	138	Corbiculidae	Whole-body				Xie et al., 2015
Ibuprofen	–	Anodonta	Whole-body				Xie et al., 2015
Ibuprofen	90	Exopalaemon modestus	Whole-body				Xie et al., 2015
Ibuprofen	52	Carassius auratus	Muscle				Xie et al., 2015
Ibuprofen	87	Cyprinus carpio	Muscle				Xie et al., 2015
Ibuprofen	–	Coilia ectenes	Muscle				Xie et al., 2015
Ibuprofen	113	Pelteobagrus fulvidraco	Muscle				Xie et al., 2015
Ibuprofen	63 - 18667	Oncorhynchus mykiss	Plasma	9	Oncorhynchus mykiss	Plasma	Brown et al., 2007
Ibuprofen	1.65959	Ancylus	Whole-body				Ruhi et al., 2016
Ibuprofen	1.71002	Ancylus	Whole-body				Ruhi et al., 2016
Ibuprofen	2.77971	Ancylus	Whole-body				Ruhi et al., 2016
Ibuprofen	1.65959	Hydropsyche	Whole-body				Ruhi et al., 2016
Ibuprofen	974.99	Hydropsyche	Whole-body				Ruhi et al., 2016
Ibuprofen	2.77971	Hydropsyche	Whole-body				Ruhi et al., 2016
Ibuprofen	160.325	Phagocata	Whole-body				Ruhi et al., 2016
Ibuprofen	1.71002	Phagocata	Whole-body				Ruhi et al., 2016
Ibuprofen	2.77971	Phagocata	Whole-body				Ruhi et al., 2016
Ibuprofen				27	Gammarus pulex	Whole-body	Miller et al., 2015
Ibuprofen	19	Cyprinus carpio	Plasma				Tanoue et al., 2014
Ibuprofen	21 - 58	Oncorhynchus mykiss	Plasma				Fick et al., 2010
Ibuprofen				1.5	Onchorhyncus mykiss	Muscle	Zhang et al., 2010
Ibuprofen				23.69	Onchorhyncus mykiss	Adipose	Zhang et al., 2010
Ibuprofen				0.69	Pimephales promelas	Muscle	Nallani et al., 2011
Ibuprofen				0.69	Pimephales promelas	Liver	Nallani et al., 2011
Ibuprofen				1.09	Pimephales promelas	Gill	Nallani et al., 2011
Ibuprofen				0.08	Ictalurus punctatus	Muscle	Nallani et al., 2011
Ibuprofen				0.51	Ictalurus punctatus	Liver	Nallani et al., 2011
Ibuprofen				0.44	Ictalurus punctatus	Gill	Nallani et al., 2011
Ibuprofen				0.63	Ictalurus punctatus	Kidney	Nallani et al., 2011
Ibuprofen				1.4	Ictalurus punctatus	Plasma	Nallani et al., 2011
Ibuprofen				28	Gambusia holbrooki	Whole-body	Wang and Gardinali et al., 2013
Ibuprofen				<1.0 - 1.57	Pimephales notatus	Gill	Bhandari and Venables, 2011
Ibuprofen				450 - 535	Dreissena polymorpha	Whole-body	Contardo-Jara et al., 2011
Ibuprofen				1.1 - 4.9	Danio rerio	Whole-body	Molina-Fernandez et al., 2017
Ibuprofen				3.3 - 4.3	Onchorhyncus mykiss	Plasma	Lahti et al., 2011
Imipramine				212	Gammarus pulex	Whole-body	Miller et al., 2015
Indometacin	14	Cyprinus carpio	Plasma				Tanoue et al., 2014
Indometacin	19	Cyprinus carpio	Liver				Tanoue et al., 2014
Indometacin	6.8	Cyprinus carpio	Brain				Tanoue et al., 2014
Ketoconazole				19.2 - 257.2	Carassius carassius	Liver	Liu et al., 2016
Ketoconazole				8.9 - 61.7	Carassius carassius	Brain	Liu et al., 2016
Ketoconazole				1.2 - 46.3	Carassius carassius	Gill	Liu et al., 2016
Ketoconazole				7.3 - 110.9	Carassius carassius	Muscle	Liu et al., 2016
Ketoconazole				1.2 - 2.2	Carassius carassius	Bile	Liu et al., 2016
Ketoprofen	11 - 29	Oncorhynchus mykiss	Plasma	0.1	Oncorhynchus mykiss	Plasma	Brown et al., 2007
Ketoprofen	3.5 - 48	Oncorhynchus mykiss	Plasma				Fick et al., 2010
Lincomycin	6 -34674	Multiple fish species	Bile				Zhao et al., 2015
Lincomycin	251 - 39811	Multiple fish species	Plasma				Zhao et al., 2015
Lincomycin	14 - 27542	Multiple fish species	Liver				Zhao et al., 2015
Lincomycin	1 -708	Multiple fish species	Muscle				Zhao et al., 2015
Meclozine	>200 - > 1400	Oncorhynchus mykiss	Plasma				Fick et al., 2010
Mefenamic acid	4.6	Cyprinus carpio	Plasma				Tanoue et al., 2014
Mefenamic acid	120	Cyprinus carpio	Liver				Tanoue et al., 2014
Memantine	<38 - 164	Oncorhynchus mykiss	Plasma				Fick et al., 2010
Metformin	0.66	Lasmigona costata	Whole-body				Solla et al., 2016
Metoprolol				16	Gammarus pulex	Whole-body	Miller et al., 2015
Metoprolol				17	Gammarus pulex	Whole-body	Miller et al., 2017
Mianserin	<50	Oncorhynchus mykiss	Plasma				Fick et al., 2010
Moclobemide				4.55	Gammarus pulex	Whole-body	Meredith-Williams et al., 2012
Moclobemide				0.334	Notonecta glauca	Whole-body	Meredith-Williams et al., 2012
Moxilfoxacin				0.027 - 120	Lampsilis siliquoidea	Whole-body	Gilroy et al., 2014
Naproxen	2 - 56	Oncorhynchus mykiss	Plasma	4	Oncorhynchus mykiss	Plasma	Brown et al., 2007
Naproxen	4.76	Lasmigona costata	Whole-body				Solla et al., 2016
Naproxen				1.9 - 9.3	Danio rerio	Whole-body	Molina-Fernandez et al., 2017
Naproxen				1.4 - 1.6	Onchorhyncus mykiss	Plasma	Lahti et al., 2011
Naproxen	22 - 28	Oncorhynchus mykiss	Plasma				Fick et al., 2010
N-Desmethyldiltiazem	47.2	Lasmigona costata	Whole-body				Solla et al., 2016
Nifedipine				16	Gammarus pulex	Whole-body	Miller et al., 2017
Norfloxacin	732	Megalobrama amblycephala	Muscle				Li et al., 2012
Norfloxacin	683	Carassius auratus	Muscle				Li et al., 2012
Norfloxacin	1210	Cyprinus carpio	Muscle				Li et al., 2012
Norfloxacin	1270	Hypophthalmichthys molitrix	Muscle				Li et al., 2012
Norfloxacin	910	Palinuridae	Whole-body				Li et al., 2012
Norfloxacin	1270	Viviparus	Whole-body				Li et al., 2012
Norfloxacin	1090	Misgurnus anguillicaudatus	Muscle				Li et al., 2012
Norfloxacin	1040	Pelteobagrus fluvidraco	Muscle				Li et al., 2012
Norfloxacin	371	Eriocheir sinensis	Whole-body				Li et al., 2012
Norfloxacin	626	Pseudorasbora parva	Muscle				Li et al., 2012
Norfloxacin	1890	Macrobrachium nipponense	Whole-body				Li et al., 2012
Norfloxacin	589 - 35481	Multiple fish species	Bile				Zhao et al., 2015
Norfloxacin	282 - 5248	Multiple fish species	Liver				Zhao et al., 2015
Norfloxacin	284	Carassius auratus	Muscle				Gao et al., 2012
Norfluoxetine	510	Planorbid	Whole-body				Du et al., 2015
Norfluoxetine				117	Oryzias latipes	Whole-body	Paterson and Metcalfe, 2008
Norfluoxetine				1750	Salvelinus fontinali	Liver	Lajeunesse et al., 2011
Norsertraline	48	Cyprinus carpio	Plasma				Tanoue et al., 2014
Norsertraline	700	Cyprinus carpio	Liver				Tanoue et al., 2014
Norsertraline	470	Cyprinus carpio	Brain				Tanoue et al., 2014
Ofloxacin	152	Megalobrama amblycephala	Muscle				Li et al., 2012
Ofloxacin	736	Carassius auratus	Muscle				Li et al., 2012
Ofloxacin	227	Cyprinus carpio	Muscle				Li et al., 2012
Ofloxacin	1540	Hypophthalmichthys molitrix	Muscle				Li et al., 2012
Ofloxacin	0	Palinuridae	Whole-body				Li et al., 2012
Ofloxacin	1400	Viviparus	Whole-body				Li et al., 2012
Ofloxacin	607	Misgurnus anguillicaudatus	Muscle				Li et al., 2012
Ofloxacin	495	Pelteobagrus fluvidraco	Muscle				Li et al., 2012
Ofloxacin	285	Eriocheir sinensis	Whole-body				Li et al., 2012
Ofloxacin	140	Pseudorasbora parva	Muscle				Li et al., 2012
Ofloxacin	1800	Macrobrachium nipponense	Whole-body				Li et al., 2012
Ofloxacin	1230 - 18621	Multiple fish species	Bile				Zhao et al., 2015
Ofloxacin	427 - 5888	Multiple fish species	Plasma				Zhao et al., 2015
Ofloxacin	66 - 10000	Multiple fish species	Liver				Zhao et al., 2015
Ofloxacin	34 - 13804	Multiple fish species	Muscle				Zhao et al., 2015
Orphenadrine	64 - <100	Oncorhynchus mykiss	Plasma				Fick et al., 2010
Oxazepam	11 - 46	Multiple species	Whole-body/Fish Muscle				Lagesson et al., 2016
Oxazepam	0.7 - 3.6	Oncorhynchus mykiss	Plasma				Fick et al., 2010
Oxolinic acid				0.27	Mytillus edulis	Foot	Bris and Pouliquen, 2004
Oxolinic acid				0.27	Mytillus edulis	Muscle	Bris and Pouliquen, 2004
Oxolinic acid				0.28	Mytillus edulis	Mantle	Bris and Pouliquen, 2004
Oxolinic acid				0.35	Mytillus edulis	Viscera	Bris and Pouliquen, 2004
Oxolinic acid				0.55	Mytillus edulis	Gill	Bris and Pouliquen, 2004
Oxolinic acid				0.14	Mytillus edulis	Shell	Bris and Pouliquen, 2004
Oxycodone	9.86	Lasmigona costata	Whole-body				Solla et al., 2016
Oxytetracycline				0.12	Mytillus edulis	Foot	Bris and Pouliquen, 2004
Oxytetracycline				0.19	Mytillus edulis	Muscle	Bris and Pouliquen, 2004
Oxytetracycline				0.13	Mytillus edulis	Mantle	Bris and Pouliquen, 2004
Oxytetracycline				2.01	Mytillus edulis	Viscera	Bris and Pouliquen, 2004
Oxytetracycline				0.4	Mytillus edulis	Gill	Bris and Pouliquen, 2004
Oxytetracycline				0.14	Mytillus edulis	Shell	Bris and Pouliquen, 2004
Paroxetine	133	Pimephales promelas	Muscle				Togunde et al., 2012
Paroxetine	1	Pimephales promelas	Bile				Togunde et al., 2012
Paroxetine				365	Salvelinus fontinali	Liver	Lajeunesse et al., 2011
Paroxetine				198	Salvelinus fontinali	Brain	Lajeunesse et al., 2011
Propranolol	1000	Planorbid	Whole-body				Du et al., 2015
Propranolol				0.05 - 0.52	Daphnia magna	Whole-body	Ding et al., 2016
Propranolol				0.03 - 0.16	Carassius auratus	Liver	Ding et al., 2015
Propranolol				0.003 - 0.02	Carassius auratus	Muscle	Ding et al., 2015
Propranolol				0.003 - 0.04	Carassius auratus	Gill	Ding et al., 2015
Propranolol				0.003 - 0.03	Carassius auratus	Bile	Ding et al., 2015
Propranolol				32	Gammarus pulex	Whole-body	Miller et al., 2015
Propranolol				192	Daphnia magna	Whole-body	Jeong et al., 2016
Propranolol	1425	Lasmigona costata	Whole-body				Solla et al., 2016
Propranolol				7.86 - 83	Daphnia magna	Whole-body	Ding et al., 2016
Propranolol				28	Gammarus pulex	Whole-body	Miller et al., 2017
Propranolol	491	Bellamya sp	Whole-body				Xie et al., 2015
Propranolol	131	Corbiculidae	Whole-body				Xie et al., 2015
Propranolol	234	Anodonta	Whole-body				Xie et al., 2015
Propranolol	80	Exopalaemon modestus	Whole-body				Xie et al., 2015
Propranolol	166	Carassius auratus	Muscle				Xie et al., 2015
Propranolol	51	Cyprinus carpio	Muscle				Xie et al., 2015
Propranolol	51	Coilia ectenes	Muscle				Xie et al., 2015
Propranolol	103	Pelteobagrus fulvidraco	Muscle				Xie et al., 2015
Propranolol	4000	Hemiculter leucisculus	Liver				Liu et al., 2015
Propranolol	1000	Hemiculter leucisculus	Brain				Liu et al., 2015
Propranolol	250	Hemiculter leucisculus	Muscle				Liu et al., 2015
Propranolol	500	Hemiculter leucisculus	Gill				Liu et al., 2015
Propranolol	1000	Hemiculter leucisculus	Liver				Liu et al., 2015
Propranolol	500	Hemiculter leucisculus	Brain				Liu et al., 2015
Propranolol	77	Hemiculter leucisculus	Muscle				Liu et al., 2015
Propranolol	500	Hemiculter leucisculus	Gill				Liu et al., 2015
Propranolol	1200	Carassius auratus	Liver				Liu et al., 2015
Propranolol	200	Carassius auratus	Brain				Liu et al., 2015
Propranolol	200	Carassius auratus	Muscle				Liu et al., 2015
Propranolol	133	Carassius auratus	Gill				Liu et al., 2015
Propranolol	235	Carassius auratus	Liver				Liu et al., 2015
Propranolol	29	Carassius auratus	Brain				Liu et al., 2015
Propranolol	8.8	Carassius auratus	Muscle				Liu et al., 2015
Propranolol	44	Carassius auratus	Gill				Liu et al., 2015
Ranitidine				17	Gammarus pulex	Whole-body	Miller et al., 2015
Risperidone	> 60 - > 480	Oncorhynchus mykiss	Plasma				Fick et al., 2010
Rosuvastatin				0.03 - 0.05	Lampsilis siliquoidea	Whole-body	Gilroy et al., 2014
Roxithromycin	667	Bellamya sp	Whole-body				Xie et al., 2015
Roxithromycin	510	Corbiculidae	Whole-body				Xie et al., 2015
Roxithromycin	406	Anodonta	Whole-body				Xie et al., 2015
Roxithromycin	294	Exopalaemon modestus	Whole-body				Xie et al., 2015
Roxithromycin	376	Carassius auratus	Muscle				Xie et al., 2015
Roxithromycin	200	Cyprinus carpio	Muscle				Xie et al., 2015
Roxithromycin	665	Coilia ectenes	Muscle				Xie et al., 2015
Roxithromycin	139	Pelteobagrus fulvidraco	Muscle				Xie et al., 2015
Roxithromycin	7091	Hemiculter leucisculus	Liver				Liu et al., 2015
Roxithromycin	2091	Hemiculter leucisculus	Brain				Liu et al., 2015
Roxithromycin	1273	Hemiculter leucisculus	Muscle				Liu et al., 2015
Roxithromycin	1636	Hemiculter leucisculus	Gill				Liu et al., 2015
Roxithromycin	729	Hemiculter leucisculus	Liver				Liu et al., 2015
Roxithromycin	497	Hemiculter leucisculus	Brain				Liu et al., 2015
Roxithromycin	21	Hemiculter leucisculus	Muscle				Liu et al., 2015
Roxithromycin	41	Hemiculter leucisculus	Gill				Liu et al., 2015
Roxithromycin	920	Carassius auratus	Liver				Liu et al., 2015
Roxithromycin	566	Carassius auratus	Brain				Liu et al., 2015
Roxithromycin	142	Carassius auratus	Muscle				Liu et al., 2015
Roxithromycin	540	Carassius auratus	Gill				Liu et al., 2015
Roxithromycin	725	Carassius auratus	Liver				Liu et al., 2015
Roxithromycin	630	Carassius auratus	Brain				Liu et al., 2015
Roxithromycin	282	Carassius auratus	Muscle				Liu et al., 2015
Roxithromycin	225	Carassius auratus	Gill				Liu et al., 2015
Roxithromycin	184	Megalobrama amblycephala	Muscle				Li et al., 2012
Roxithromycin	7410	Carassius auratus	Muscle				Li et al., 2012
Roxithromycin	143	Cyprinus carpio	Muscle				Li et al., 2012
Roxithromycin	91.5	Hypophthalmichthys molitrix	Muscle				Li et al., 2012
Roxithromycin	161	Palinuridae	Whole-body				Li et al., 2012
Roxithromycin	0	Viviparus	Whole-body				Li et al., 2012
Roxithromycin	72.9	Misgurnus anguillicaudatus	Muscle				Li et al., 2012
Roxithromycin	245	Pelteobagrus fluvidraco	Muscle				Li et al., 2012
Roxithromycin	96.3	Eriocheir sinensis	Whole-body				Li et al., 2012
Roxithromycin	1040	Pseudorasbora parva	Muscle				Li et al., 2012
Roxithromycin	39	Macrobrachium nipponense	Whole-body				Li et al., 2012
Roxithromycin				6.15 - 93.5	Daphnia magna	Whole-body	Ding et al., 2016
Roxithromycin				2.15 - 38	Carassius auratus	Liver	Liu et al., 2014
Roxithromycin				0.95 - 20.7	Carassius auratus	Bile	Liu et al., 2014
Roxithromycin				0.506 - 19.7	Carassius auratus	Gill	Liu et al., 2014
Roxithromycin				0.0439 - 13.8	Carassius auratus	Muscle	Liu et al., 2014
Sarafloxacin	217	Carassius auratus	Muscle				Li et al., 2012
Sarafloxacin	1140	Viviparus	Whole-body				Li et al., 2012
Sarafloxacin	243	Eriocheir sinensis	Whole-body				Li et al., 2012
Sarafloxacin	2850	Macrobrachium nipponense	Whole-body				Li et al., 2012
Sertraline	54	Pimephales promelas	Muscle				Togunde et al., 2012
Sertraline	28	Pimephales promelas	Bile				Togunde et al., 2012
Sertraline	990	Planorbid	Whole-body				Du et al., 2015
Sertraline	32022	Lasmigona costata	Whole-body				Solla et al., 2016
Sertraline	16	Cyprinus carpio	Plasma				Tanoue et al., 2014
Sertraline	72	Cyprinus carpio	Liver				Tanoue et al., 2014
Sertraline	86	Cyprinus carpio	Brain				Tanoue et al., 2014
Sertraline	138 - > 240	Oncorhynchus mykiss	Plasma				Fick et al., 2010
Sertraline				19.5 - 626	Carassius auratus	Liver	Xie et al., 2015
Sertraline				6.94 - 285	Carassius auratus	Brain	Xie et al., 2015
Sertraline				4.01 - 146	Carassius auratus	Gill	Xie et al., 2015
Sertraline				0.625 - 43.1	Carassius auratus	Muscle	Xie et al., 2015
Sertraline				85	Onchorhyncus mykiss	Liver	Grabicova et al., 2014
Sertraline				180	Onchorhyncus mykiss	Brain	Grabicova et al., 2014
Sertraline				<38	Onchorhyncus mykiss	Plasma	Grabicova et al., 2014
Sertraline				<38	Onchorhyncus mykiss	Muscle	Grabicova et al., 2014
Sertraline				264	Salvelinus fontinali	Liver	Lajeunesse et al., 2011
Sertraline				191	Salvelinus fontinali	Brain	Lajeunesse et al., 2011
Sertraline				109	Salvelinus fontinali	Muscle	Lajeunesse et al., 2011
Sulfadiazine				50 - 36	Daphnia magna	Whole-body	Anskjær et al., 2013
Sulfadiazine				2.73 - 145.82	Cyprinus carpio	Liver	Zhao et al., 2015
Sulfadiazine				2.76 - 165.73	Cyprinus carpio	Muscle	Zhao et al., 2015
Sulfamethazine	139	Megalobrama amblycephala	Muscle				Li et al., 2012
Sulfamethazine	1450	Carassius auratus	Muscle				Li et al., 2012
Sulfamethazine	0	Cyprinus carpio	Muscle				Li et al., 2012
Sulfamethazine	84.1	Hypophthalmichthys molitrix	Muscle				Li et al., 2012
Sulfamethazine	0	Palinuridae	Whole-body				Li et al., 2012
Sulfamethazine	1540	Viviparus	Whole-body				Li et al., 2012
Sulfamethazine	76.2	Misgurnus anguillicaudatus	Muscle				Li et al., 2012
Sulfamethazine	1400	Pelteobagrus fluvidraco	Muscle				Li et al., 2012
Sulfamethazine	869	Eriocheir sinensis	Whole-body				Li et al., 2012
Sulfamethazine	3870	Pseudorasbora parva	Muscle				Li et al., 2012
Sulfamethazine	1590	Macrobrachium nipponense	Whole-body				Li et al., 2012
Sulfamethazine	68 - 4365	Multiple fish species	Bile				Zhao et al., 2015
Sulfamethazine	83 - 15136	Multiple fish species	Plasma				Zhao et al., 2015
Sulfamethazine	5 - 158	Multiple fish species	Liver				Zhao et al., 2015
Sulfamethazine	3 - 1023	Multiple fish species	Muscle				Zhao et al., 2015
Sulfamethazine	1672	Carassius auratus	Muscle				Gao et al., 2012
Sulfamethazine				0.61 - 1.19	Acipenser schrenkii	Muscle	Hou et al., 2003
Sulfamethazine				0.57 - 7.95	Oryzias melastigma	Gill	Zhao et al., 2016
Sulfamethazine				1.03 - 60.64	Oryzias melastigma	Liver	Zhao et al., 2016
Sulfamethazine				2.78 - 145.36	Oryzias melastigma	Bile	Zhao et al., 2016
Sulfamethazine				0.70 - 27.45	Oryzias melastigma	Gonad	Zhao et al., 2016
Sulfamethazine				0.07 - 4.10	Oryzias melastigma	Muscle	Zhao et al., 2016
Sulfamethoxazole	19.7242	Ancylus	Whole-body				Ruhi et al., 2016
Sulfamethoxazole	18.1134	Ancylus	Whole-body				Ruhi et al., 2016
Sulfamethoxazole	15.3109	Ancylus	Whole-body				Ruhi et al., 2016
Sulfamethoxazole	19.7242	Hydropsyche	Whole-body				Ruhi et al., 2016
Sulfamethoxazole	18.1134	Hydropsyche	Whole-body				Ruhi et al., 2016
Sulfamethoxazole	15.3109	Hydropsyche	Whole-body				Ruhi et al., 2016
Sulfamethoxazole	19.7242	Phagocata	Whole-body				Ruhi et al., 2016
Sulfamethoxazole	18.1134	Phagocata	Whole-body				Ruhi et al., 2016
Sulfamethoxazole	15.3109	Phagocata	Whole-body				Ruhi et al., 2016
Sulfamethoxazole	447	Multiple fish species	Plasma				Zhao et al., 2015
Sulfamethoxazole	3 - 8	Multiple fish species	Muscle				Zhao et al., 2015
Sulfamethoxazole				1.65 - 105.6	Cyprinus carpio	Liver	Zhao et al., 2015
Sulfamethoxazole				2.17 - 119.32	Cyprinus carpio	Muscle	Zhao et al., 2015
Sulfamonomethoxine	42 - 8128	Multiple fish species	Bile				Zhao et al., 2015
Sulfapyridine	53	Viviparus	Whole-body				Li et al., 2012
Telmisartan	<5.2 - <9.6	Oncorhynchus mykiss	Plasma				Fick et al., 2010
Temazepam				64 - 99	Mytillus galloprovincialis	Whole-body	Gomez et al., 2013
Temazepam				37	Gammarus pulex	Whole-body	Miller et al., 2017
Terbutaline				12	Gammarus pulex	Whole-body	Miller et al., 2015
Tetracycline				3.66 - 4.40	Daphnia magna	Whole-body	Kim et al., 2014
Tramadol	2.3 - 3.3	Oncorhynchus mykiss	Plasma				Fick et al., 2010
Triamterene	57- 71	Geukensia demissa	Whole-body				Klosterhaus et al., 2013
Trimethoprim	25 - 2580	Multiple fish species	Bile				Zhao et al., 2015
Trimethoprim	63 - 1995	Multiple fish species	Plasma				Zhao et al., 2015
Trimethoprim	8 - 372	Multiple fish species	Liver				Zhao et al., 2015
Trimethoprim	2 - 195	Multiple fish species	Muscle				Zhao et al., 2015
Trimethoprim				16	Gammarus pulex	Whole-body	Miller et al., 2017
Venlafaxine	22	Pimephales promelas	Muscle				Togunde et al., 2012
Venlafaxine	3	Pimephales promelas	Bile				Togunde et al., 2012
Venlafaxine	3.62243	Ancylus	Whole-body				Ruhi et al., 2016
Venlafaxine	5.37032	Ancylus	Whole-body				Ruhi et al., 2016
Venlafaxine	20.8449	Ancylus	Whole-body				Ruhi et al., 2016
Venlafaxine	3.62243	Hydropsyche	Whole-body				Ruhi et al., 2016
Venlafaxine	5.37032	Hydropsyche	Whole-body				Ruhi et al., 2016
Venlafaxine	20.8449	Hydropsyche	Whole-body				Ruhi et al., 2016
Venlafaxine	3.62243	Phagocata	Whole-body				Ruhi et al., 2016
Venlafaxine	5.37032	Phagocata	Whole-body				Ruhi et al., 2016
Venlafaxine	20.8449	Phagocata	Whole-body				Ruhi et al., 2016
Venlafaxine				63	Onchorhyncus mykiss	Liver	Grabicova et al., 2014
Venlafaxine				9	Onchorhyncus mykiss	Brain	Grabicova et al., 2014
Venlafaxine				8	Onchorhyncus mykiss	Plasma	Grabicova et al., 2014
Venlafaxine				<6	Onchorhyncus mykiss	Muscle	Grabicova et al., 2014
Venlafaxine				18	Salvelinus fontinali	Liver	Lajeunesse et al., 2011
Venlafaxine				11	Salvelinus fontinali	Brain	Lajeunesse et al., 2011
Venlafaxine				2	Salvelinus fontinali	Muscle	Lajeunesse et al., 2011
Verapamil	< 33 - 175	Oncorhynchus mykiss	Plasma				Fick et al., 2010
Verapamil				6.6 - 16.6	Cyprinus carpio	Whole-body	Steinbach et al., 2013
Verapamil				14.6	Pimephales promelas	Heart	Nallani et al., 2016
Verapamil				23.1	Pimephales promelas	Muscle	Nallani et al., 2016
Verapamil				29.3	Pimephales promelas	Gill	Nallani et al., 2016
Verapamil				34.4	Pimephales promelas	Kidney	Nallani et al., 2016
Verapamil				40	Pimephales promelas	Liver	Nallani et al., 2016
Verapamil				0.7	Ictalurus punctatus	Plasma	Nallani et al., 2016
Verapamil				1.3	Ictalurus punctatus	Muscle	Nallani et al., 2016
Verapamil				5.2	Ictalurus punctatus	Heart	Nallani et al., 2016
Verapamil				6.7	Ictalurus punctatus	Gill	Nallani et al., 2016
Verapamil				13.4	Ictalurus punctatus	Liver	Nallani et al., 2016
Verapamil				46.5	Ictalurus punctatus	Kidney	Nallani et al., 2016
Warfarin				19	Gammarus pulex	Whole-body	Miller et al., 2017

## Sheet: Figure S3
Figure S3: Post-hoc analysis using Tukeys Test for significance testing of accumulation between different fish tissue samples from the field and in the laboratory
